# Supplementary material for: Graphical genotyping as a method to map Ny(o,n)sto and Gpa5 using a reference panel of tetraploid potato cultivars
Source: Theor Appl Genet. 2016 Nov 21;130(3):515–28. doi: 10.1007/s00122-016-2831-y (PMC5315735; doi:10.1007/s00122-016-2831-y)
Supplement: Supplementary file 2 — Supplementary material 2 (XLSX 54 kb) [file 122_2016_2831_MOESM2_ESM.xlsx]

## Sheet: Blad1
Supplementary material 2: SNP markers indicative for the introgressed haplotype that harbours Ny(o,n)sto from S. stoloniferum CPC 2083 on potato chromosome 11 conferring HR resistance to PVY
Graphical genotyping as a method to map Ny(o,n)sto and Gpa5 using a reference panel of tetraploid potato cultivars.
Herman J. van Eck*, Peter G. Vos, Jari P.T. Valkonen, Jan G.A.M.L. Uitdewilligen, Hellen Lensing, Nick de Vetten, Richard G.F. Visser
*corresponding author, e-mail address: herman.vaneck@wur.nl, Wageningen University, P.O.Box 386, 6700 AJ Wageningen, The Netherlands
																1945	1929	1975	1985	1992	1895	1925	1999	1975	1911	1930	2004	1972	2005	1931	1885	1910	2004	1981	1997	1960	1962	1998	1989	1965	2000	1973	1992	1992	2000	1987	1999	1990	1932
															phu	GB	GER	GER	GER	HOL	HOL	HOL	FRA	HOL	GB	GB	HOL	HOL	HOL	GB	FRA	HOL	HOL	FRA	FRA	HOL	GER	FRA	AUT	HOL	HOL	HOL	GER	HOL	HOL	HOL	HOL	HOL	GB
															Monoploid MV5 (1-3 551)	1256A(23) = BLACK 1256	Ackersegen	ADRETTA	Agria	Ajiba	Albion	Alpha	Amyla	Anosta	Arran Chief	Arran Pilot	Arrow	Aurora	Avenance	Ballydoon	Belle de Fontenay	Bintje	Biogold	Charlotte	Cherie	Civa	Clivia	Daisy	Ditta	EHUD	Eos	Estima	Exquisa	Felsina	Festien	Fianna	Fontane	Frieslander	Gladstone
linkage group	potvar identity	superscaffold	POS	REF	ALT		MAJOR	MINOR	Missing genotypes	Gene	Orignal TargetName		Functional change	allele count	MV5(1-3_551)	P80001	P80003	P80006	P80008	P80009	P80010	P80015	P80021	P80022	P80028	P80029	P80031	P80035	P80037	P80038	P80040	P80044	P80045	P80049	P80050	P80052	P80053	P80057	P80062	P80073	P80076	P80079	P80080	P80082	P80083	P80084	P80088	P80090	P80093
chr11	PotVar0063973	PGSC0003DMB000000148	284162	T	C	ALTMinor	T	C	0	PGSC0003DMG400013362	GGChr11_SGN-U295814_DM_4K	Non-coding	Non-coding	3	0	0	0	0	0	0	0	0	0	0	0	0	0	0	0	0	0	0	0	0	0	0	0	0	0	0	1	0	0	0	1	0	0	0	0
chr11	PotVar0063974	PGSC0003DMB000000148	284168	T	C	ALTMinor	T	C	0	PGSC0003DMG400013362	GGChr11_SGN-U295814_DM_4K	Non-coding	Non-coding	4	0	0	0	0	0	0	0	0	0	0	0	0	0	0	0	0	0	0	0	0	0	0	0	0	0	0	1	0	0	0	1	0	0	0	0
chr11	PotVar0064027	PGSC0003DMB000000148	398076	A	G	ALTMinor	A	G	0	PGSC0003DMG400013288	GGChr11_SGN-U274305_DM_4K	Non-coding	Non-coding	3	0	0	0	0	0	0	0	0	0	0	0	0	0	0	0	0	0	0	0	0	0	0	0	0	0	0	1	0	0	0	1	0	0	0	0
chr11	PotVar0064030	PGSC0003DMB000000148	398102	C	T	ALTMinor	C	T	0	PGSC0003DMG400013288	GGChr11_SGN-U274305_DM_4K	Non-coding	Non-coding	3	0	0	0	0	0	0	0	0	0	0	0	0	0	0	0	0	0	0	0	0	0	0	0	0	0	0	1	0	0	0	1	0	0	0	0
chr11	PotVar0064033	PGSC0003DMB000000148	398128	T	C	ALTMinor	T	C	0	PGSC0003DMG400013288	GGChr11_SGN-U274305_DM_4K	Synonymous	K/K	4	0	0	0	0	0	0	0	0	0	0	0	0	1	0	0	0	0	0	0	0	0	0	0	0	0	0	1	0	0	0	1	0	0	0	0
chr11	PotVar0064044	PGSC0003DMB000000148	398248	T	C	ALTMinor	T	C	0	PGSC0003DMG400013288	GGChr11_SGN-U274305_DM_4K	Synonymous	T/T	4	0	0	0	0	0	0	0	0	0	0	0	0	1	0	0	0	0	0	0	0	0	0	0	0	0	0	1	0	0	0	1	0	0	0	0
chr11	PotVar0064050	PGSC0003DMB000000148	398335	G	A	ALTMinor	G	A	0	PGSC0003DMG400013288	GGChr11_SGN-U274305_DM_4K	Synonymous	D/D	4	0	0	0	0	0	0	0	0	0	0	0	0	0	0	0	0	0	0	0	1	0	0	0	0	0	0	1	0	0	0	1	0	0	0	0
chr11	PotVar0064053	PGSC0003DMB000000148	398379	A	G	ALTMinor	A	G	0	PGSC0003DMG400013288	GGChr11_SGN-U274305_DM_4K	Non-coding	Non-coding	3	0	0	0	0	0	0	0	0	0	0	0	0	0	0	0	0	0	0	0	0	0	0	0	0	0	0	1	0	0	0	1	0	0	0	0
chr11	PotVar0064071	PGSC0003DMB000000148	398479	A	G	ALTMinor	A	G	0	PGSC0003DMG400013288	GGChr11_SGN-U274305_DM_4K	Non-coding	Non-coding	4	0	0	0	0	0	0	0	0	0	0	0	0	0	0	0	0	0	0	0	0	0	0	0	0	0	0	1	0	0	0	1	0	0	0	0
chr11	PotVar0064077	PGSC0003DMB000000148	398523	G	A	ALTMinor	G	A	0	PGSC0003DMG400013288	GGChr11_SGN-U274305_DM_4K	Non-coding	Non-coding	3	0	0	0	0	0	0	0	0	0	0	0	0	0	0	0	0	0	0	0	0	0	0	0	0	0	0	1	0	0	0	1	0	0	0	0
chr11	PotVar0064080	PGSC0003DMB000000148	398597	TT	GA	ALTMinor	TT	GA	0	PGSC0003DMG400013288	GGChr11_SGN-U274305_DM_4K	?	?/?	3	0	0	0	0	0	0	0	0	0	0	0	0	0	0	0	0	0	0	0	0	0	0	0	0	0	0	1	0	0	0	1	0	0	0	0
chr11	PotVar0064084	PGSC0003DMB000000148	398667	T	C	ALTMinor	T	C	0	PGSC0003DMG400013288	GGChr11_SGN-U274305_DM_4K	Non-coding	Non-coding	3	0	0	0	0	0	0	0	0	0	0	0	0	0	0	0	0	0	0	0	0	0	0	0	0	0	0	1	0	0	0	1	0	0	0	0
chr11	PotVar0064100	PGSC0003DMB000000148	398750	G	T	ALTMinor	G	T	0	PGSC0003DMG400013288	GGChr11_SGN-U274305_DM_4K	Non-coding	Non-coding	3	0	0	0	0	0	0	0	0	0	0	0	0	0	0	0	0	0	0	0	0	0	0	0	0	0	0	1	0	0	0	1	0	0	0	0
chr11	PotVar0064101	PGSC0003DMB000000148	398765	T	C	ALTMinor	T	C	0	PGSC0003DMG400013288	GGChr11_SGN-U274305_DM_4K	Non-coding	Non-coding	3	0	0	0	0	0	0	0	0	0	0	0	0	0	0	0	0	0	0	0	0	0	0	0	0	0	0	1	0	0	0	1	0	0	0	0
chr11	PotVar0064114	PGSC0003DMB000000148	398871	GC	AT	ALTMinor	GC	AT	0	PGSC0003DMG400013288	GGChr11_SGN-U274305_DM_4K	Non-coding	Non-coding	3	0	0	0	0	0	0	0	0	0	0	0	0	0	0	0	0	0	0	0	0	0	0	0	0	0	0	1	0	0	0	1	0	0	0	0
chr11	PotVar0064145	PGSC0003DMB000000148	399128	T	C	ALTMinor	T	C	0	PGSC0003DMG400013288	GGChr11_SGN-U274305_DM_4K	Non-coding	Non-coding	3	0	0	0	0	0	0	0	0	0	0	0	0	0	0	0	0	0	0	0	0	0	0	0	0	0	0	1	0	0	0	1	0	0	0	0
chr11	PotVar0064149	PGSC0003DMB000000148	399155	G	A	ALTMinor	G	A	0	PGSC0003DMG400013288	GGChr11_SGN-U274305_DM_4K	NonSynonymous	P/L	3	0	0	0	0	0	0	0	0	0	0	0	0	0	0	0	0	0	0	0	0	0	0	0	0	0	0	1	0	0	0	1	0	0	0	0
chr11	PotVar0064163	PGSC0003DMB000000148	399355	C	A	ALTMinor	C	A	0	PGSC0003DMG400013288	GGChr11_SGN-U274305_DM_4K	Non-coding	Non-coding	3	0	0	0	0	0	0	0	0	0	0	0	0	0	0	0	0	0	0	0	0	0	0	0	0	0	0	1	0	0	0	1	0	0	0	0
chr11	PotVar0064215	PGSC0003DMB000000148	403600	T	G	ALTMinor	T	G	0	PGSC0003DMG400013288	GGChr11_SGN-U274305_DM_4K	Non-coding	Non-coding	4	0	0	0	0	0	0	0	0	0	0	0	0	1	0	0	0	0	0	0	0	0	0	0	0	0	0	1	0	0	0	1	0	0	0	0
chr11	PotVar0064217	PGSC0003DMB000000148	403602	T	C	ALTMinor	T	C	0	PGSC0003DMG400013288	GGChr11_SGN-U274305_DM_4K	Non-coding	Non-coding	4	0	0	0	0	0	0	0	0	0	0	0	0	1	0	0	0	0	0	0	0	0	0	0	0	0	0	1	0	0	0	1	0	0	0	0
chr11	PotVar0064218	PGSC0003DMB000000148	403614	A	G	ALTMinor	A	G	0	PGSC0003DMG400013288	GGChr11_SGN-U274305_DM_4K	Non-coding	Non-coding	4	0	0	0	0	0	0	0	0	0	0	0	0	1	0	0	0	0	0	0	0	0	0	0	0	0	0	1	0	0	0	1	0	0	0	0
chr11	PotVar0064290	PGSC0003DMB000000148	785637	C	T	ALTMinor	C	T	0	PGSC0003DMG400013335	LeChr11_37cM_SGN-U296539_DM_4K	Non-coding	Non-coding	4	0	0	0	0	0	0	0	0	0	0	0	0	0	0	0	0	0	0	0	0	0	1	0	0	0	0	1	0	0	0	1	0	0	0	0
chr11	PotVar0064306	PGSC0003DMB000000148	785764	A	G	ALTMinor	A	G	0	PGSC0003DMG400013335	LeChr11_37cM_SGN-U296539_DM_4K	NonSynonymous	S/G	4	0	0	0	0	0	0	0	0	0	0	0	0	0	0	0	0	0	0	0	0	0	0	0	0	0	0	1	0	0	0	1	0	0	0	0
chr11	PotVar0064321	PGSC0003DMB000000148	785860	T	A	ALTMinor	T	A	0	PGSC0003DMG400013335	LeChr11_37cM_SGN-U296539_DM_4K	NonSynonymous	C/S	4	0	0	0	0	0	0	0	0	0	0	0	0	1	0	0	0	0	0	0	0	0	0	0	0	0	0	1	0	0	0	1	0	0	0	0
chr11	PotVar0064335	PGSC0003DMB000000148	785965	T	G	ALTMinor	T	G	0	PGSC0003DMG400013335	LeChr11_37cM_SGN-U296539_DM_4K	Non-coding	Non-coding	4	0	0	0	0	0	0	0	0	0	0	0	0	0	0	0	0	0	0	0	0	0	0	0	0	0	0	1	0	0	0	1	1	0	0	0
chr11	PotVar0064341	PGSC0003DMB000000148	786008	A	T	ALTMinor	A	T	18	PGSC0003DMG400013335	LeChr11_37cM_SGN-U296539_DM_4K	Non-coding	Non-coding	4	0	0	0	0	-	0	0	0	0	0	0	0	0	0	-	0	0	0	0	0	0	-	0	0	-	0	1	0	-	0	1	1	0	0	0
chr11	PotVar0064362	PGSC0003DMB000000148	786252	T	A	ALTMinor	T	A	11	PGSC0003DMG400013335	LeChr11_37cM_SGN-U296539_DM_4K	Non-coding	Non-coding	3	0	0	0	0	0	0	-	0	0	0	0	0	0	0	0	0	0	0	0	0	0	-	0	0	-	0	1	0	-	0	1	0	0	0	0
chr11	PotVar0064370	PGSC0003DMB000000148	786294	A	T	ALTMinor	A	T	1	PGSC0003DMG400013335	LeChr11_37cM_SGN-U296539_DM_4K	Non-coding	Non-coding	3	0	0	0	0	0	0	0	0	0	0	0	0	0	0	0	0	0	0	0	0	0	0	0	0	0	0	1	0	0	0	1	0	0	0	0
chr11	PotVar0064398	PGSC0003DMB000000148	786618	A	G	ALTMinor	A	G	0	PGSC0003DMG400013335	LeChr11_37cM_SGN-U296539_DM_4K	NonSynonymous	Q/R	3	0	0	0	0	0	0	0	0	0	0	0	0	0	0	0	0	0	0	0	0	0	0	0	0	0	0	1	0	0	0	1	0	0	0	0
chr11	PotVar0064400	PGSC0003DMB000000148	786626	G	A	ALTMinor	G	A	0	PGSC0003DMG400013335	LeChr11_37cM_SGN-U296539_DM_4K	NonSynonymous	E/K	3	0	0	0	0	0	0	0	0	0	0	0	0	0	0	0	0	0	0	0	0	0	0	0	0	0	0	1	0	0	0	1	0	0	0	0
chr11	PotVar0064402	PGSC0003DMB000000148	786662	A	G	ALTMinor	A	G	0	PGSC0003DMG400013335	LeChr11_37cM_SGN-U296539_DM_4K	NonSynonymous	K/E	3	0	0	0	0	0	0	0	0	0	0	0	0	0	0	0	0	0	0	0	0	0	0	0	0	0	0	1	0	0	0	1	0	0	0	0
chr11	PotVar0064405	PGSC0003DMB000000148	786683	G	A	ALTMinor	G	A	0	PGSC0003DMG400013335	LeChr11_37cM_SGN-U296539_DM_4K	NonSynonymous	G/R	3	0	0	0	0	0	0	0	0	0	0	0	0	0	0	0	0	0	0	0	0	0	0	0	0	0	0	1	0	0	0	1	0	0	0	0
chr11	PotVar0064407	PGSC0003DMB000000148	786702	A	G	ALTMinor	A	G	0	PGSC0003DMG400013335	LeChr11_37cM_SGN-U296539_DM_4K	NonSynonymous	E/G	3	0	0	0	0	0	0	0	0	0	0	0	0	0	0	0	0	0	0	0	0	0	0	0	0	0	0	1	0	0	0	1	0	0	0	0
chr11	PotVar0064470	PGSC0003DMB000000148	787325	C	A	ALTMinor	C	A	0	PGSC0003DMG400013335	LeChr11_37cM_SGN-U296539_DM_4K	Non-coding	Non-coding	4	0	0	0	0	0	0	0	0	0	0	0	0	0	0	0	0	0	0	0	0	0	0	0	0	0	0	1	0	0	0	1	0	0	0	0
chr11	PotVar0064471	PGSC0003DMB000000148	787350	T	G	ALTMinor	T	G	0	PGSC0003DMG400013335	LeChr11_37cM_SGN-U296539_DM_4K	NonSynonymous	D/E	3	0	0	0	0	0	0	0	0	0	0	0	0	0	0	0	0	0	0	0	0	0	0	0	0	0	0	1	0	0	0	1	0	0	0	0
chr11	PotVar0064478	PGSC0003DMB000000148	787465	C	T	ALTMinor	C	T	0	PGSC0003DMG400013335	LeChr11_37cM_SGN-U296539_DM_4K	Non-coding	Non-coding	4	0	0	0	0	0	0	0	0	0	0	0	0	0	0	0	0	0	0	0	0	0	0	0	0	0	0	1	0	0	0	1	0	0	0	0
chr11	PotVar0064502	PGSC0003DMB000000148	787571	C	T	ALTMinor	C	T	1	PGSC0003DMG400013335	LeChr11_37cM_SGN-U296539_DM_4K	Non-coding	Non-coding	3	0	0	0	0	0	0	0	0	0	0	0	0	0	0	0	0	0	0	0	0	0	0	0	0	0	0	1	0	0	0	1	0	0	0	0
chr11	PotVar0064503	PGSC0003DMB000000148	787593	A	G	ALTMinor	A	G	2	PGSC0003DMG400013335	LeChr11_37cM_SGN-U296539_DM_4K	Non-coding	Non-coding	3	0	0	0	0	0	0	0	0	0	0	0	0	0	0	0	0	0	0	0	-	0	0	0	0	0	0	1	0	0	0	1	0	0	0	0
chr11	PotVar0064578	PGSC0003DMB000000148	809990	T	C	ALTMinor	T	C	0	PGSC0003DMG401013333	DM_UGPase1	Non-coding	Non-coding	3	0	0	0	0	0	0	0	0	0	0	0	0	0	0	0	0	0	0	0	0	0	0	0	0	0	0	1	0	0	0	1	0	0	0	0
chr11	PotVar0064580	PGSC0003DMB000000148	810016	T	A	ALTMinor	T	A	0	PGSC0003DMG401013333	DM_UGPase1	Non-coding	Non-coding	3	0	0	0	0	0	0	0	0	0	0	0	0	0	0	0	0	0	0	0	0	0	0	0	0	0	0	1	0	0	0	1	0	0	0	0
chr11	PotVar0064586	PGSC0003DMB000000148	810042	G	GT	ALTMinor	G	GT	0	PGSC0003DMG401013333	DM_UGPase1	Non-coding	Non-coding	3	0	0	0	0	0	0	0	0	0	0	0	0	0	0	0	0	0	0	0	0	0	0	0	0	0	0	1	0	0	0	1	0	0	0	0
chr11	PotVar0064593	PGSC0003DMB000000148	810079	A	C	ALTMinor	A	C	0	PGSC0003DMG401013333	DM_UGPase1	Non-coding	Non-coding	4	0	0	0	0	0	0	0	0	0	0	0	0	0	0	0	0	0	0	0	0	0	0	0	0	0	0	1	0	0	0	1	0	0	0	0
chr11	PotVar0064599	PGSC0003DMB000000148	810110	G	T	ALTMinor	G	T	0	PGSC0003DMG401013333	DM_UGPase1	Non-coding	Non-coding	3	0	0	0	0	0	0	0	0	0	0	0	0	0	0	0	0	0	0	0	0	0	0	0	0	0	0	1	0	0	0	1	0	0	0	0
chr11	PotVar0064616	PGSC0003DMB000000148	810215	A	G	ALTMinor	A	G	0	PGSC0003DMG401013333	DM_UGPase1	Non-coding	Non-coding	4	0	0	0	0	0	0	0	0	0	0	0	0	0	0	0	0	0	0	0	0	0	0	0	0	0	0	1	0	0	0	2	0	0	0	0
chr11	PotVar0064644	PGSC0003DMB000000148	811188	T	G	ALTMinor	T	G	0	PGSC0003DMG401013333	DM_UGPase1	Non-coding	Non-coding	3	0	0	0	0	0	0	0	0	0	0	0	0	0	0	0	0	0	0	0	0	0	0	0	0	0	0	1	0	0	0	1	0	0	0	0
chr11	PotVar0064670	PGSC0003DMB000000148	811469	A	T	ALTMinor	A	T	0	PGSC0003DMG401013333	DM_UGPase1	Non-coding	Non-coding	3	0	0	0	0	0	0	0	0	0	0	0	0	0	0	0	0	0	0	0	0	0	0	0	0	0	0	1	0	0	0	1	0	0	0	0
chr11	PotVar0064671	PGSC0003DMB000000148	811471	A	C	ALTMinor	A	C	1	PGSC0003DMG401013333	DM_UGPase1	Non-coding	Non-coding	3	-	0	0	0	0	0	0	0	0	0	0	0	0	0	0	0	0	0	0	0	0	0	0	0	0	0	1	0	0	0	1	0	0	0	0
chr11	PotVar0064680	PGSC0003DMB000000148	811555	A	G	ALTMinor	A	G	0	PGSC0003DMG401013333	DM_UGPase1	Non-coding	Non-coding	3	0	0	0	0	0	0	0	0	0	0	0	0	0	0	0	0	0	0	0	0	0	0	0	0	0	0	1	0	0	0	1	0	0	0	0
chr11	PotVar0064688	PGSC0003DMB000000148	811626	T	C	ALTMinor	T	C	0	PGSC0003DMG401013333	DM_UGPase1	Non-coding	Non-coding	3	0	0	0	0	0	0	0	0	0	0	0	0	0	0	0	0	0	0	0	0	0	0	0	0	0	0	1	0	0	0	1	0	0	0	0
chr11	PotVar0064692	PGSC0003DMB000000148	811659	C	T	ALTMinor	C	T	0	PGSC0003DMG401013333	DM_UGPase1	Non-coding	Non-coding	3	0	0	0	0	0	0	0	0	0	0	0	0	0	0	0	0	0	0	0	0	0	0	0	0	0	0	1	0	0	0	1	0	0	0	0
chr11	PotVar0064693	PGSC0003DMB000000148	811664	G	T	ALTMinor	G	T	0	PGSC0003DMG401013333	DM_UGPase1	Non-coding	Non-coding	3	0	0	0	0	0	0	0	0	0	0	0	0	0	0	0	0	0	0	0	0	0	0	0	0	0	0	1	0	0	0	1	0	0	0	0
chr11	PotVar0064712	PGSC0003DMB000000148	812312	C	A	ALTMinor	C	A	0	PGSC0003DMG401013333	DM_UGPase1	Non-coding	Non-coding	4	0	0	0	0	0	0	0	0	0	0	0	0	0	0	0	0	0	0	0	0	0	0	0	0	0	0	1	0	0	0	1	0	0	0	0
chr11	PotVar0064723	PGSC0003DMB000000148	812425	T	C	ALTMinor	T	C	0	PGSC0003DMG401013333	DM_UGPase1	Synonymous	N/N	3	0	0	0	0	0	0	0	0	0	0	0	0	0	0	0	0	0	0	0	0	0	0	0	0	0	0	1	0	0	0	1	0	0	0	0
chr11	PotVar0064729	PGSC0003DMB000000148	812459	T	C	ALTMinor	T	C	0	PGSC0003DMG401013333	DM_UGPase1	Non-coding	Non-coding	4	0	0	0	0	0	0	0	0	0	0	0	0	0	0	0	0	0	0	0	0	0	0	0	0	0	0	1	0	0	0	1	0	0	0	0
chr11	PotVar0064736	PGSC0003DMB000000148	812493	T	C	ALTMinor	T	C	0	PGSC0003DMG401013333	DM_UGPase1	Non-coding	Non-coding	3	0	0	0	0	0	0	0	0	0	0	0	0	0	0	0	0	0	0	0	0	0	0	0	0	0	0	1	0	0	0	1	0	0	0	0
chr11	PotVar0064740	PGSC0003DMB000000148	812522	T	C	ALTMinor	T	C	0	PGSC0003DMG401013333	DM_UGPase1	Non-coding	Non-coding	3	0	0	0	0	0	0	0	0	0	0	0	0	0	0	0	0	0	0	0	0	0	0	0	0	0	0	1	0	0	0	1	0	0	0	0
chr11	PotVar0064744	PGSC0003DMB000000148	812624	T	A	ALTMinor	T	A	0	PGSC0003DMG401013333	DM_UGPase1	Non-coding	Non-coding	3	0	0	0	0	0	0	0	0	0	0	0	0	0	0	0	0	0	0	0	0	0	0	0	0	0	0	1	0	0	0	1	0	0	0	0
chr11	PotVar0064746	PGSC0003DMB000000148	812629	C	T	ALTMinor	C	T	0	PGSC0003DMG401013333	DM_UGPase1	Non-coding	Non-coding	4	0	0	0	0	0	0	0	0	0	0	0	0	0	0	0	0	0	0	0	0	0	0	0	0	0	0	1	0	0	0	1	0	0	0	0
chr11	PotVar0064747	PGSC0003DMB000000148	812641	GC	AT	ALTMinor	GC	AT	0	PGSC0003DMG401013333	DM_UGPase1	Non-coding	Non-coding	3	0	0	0	0	0	0	0	0	0	0	0	0	0	0	0	0	0	0	0	0	0	0	0	0	0	0	1	0	0	0	1	0	0	0	0
chr11	PotVar0064833	PGSC0003DMB000000148	813903	G	T	ALTMinor	G	T	0	PGSC0003DMG401013333	DM_UGPase1	NonSynonymous	R/L	4	0	0	0	0	0	0	0	0	0	0	0	0	0	0	0	0	0	0	0	0	0	0	0	0	0	0	1	0	0	0	1	0	0	0	0
chr11	PotVar0064845	PGSC0003DMB000000148	814036	A	C	ALTMinor	A	C	0	PGSC0003DMG401013333	DM_UGPase1	Non-coding	Non-coding	4	0	0	0	0	0	0	0	0	0	0	0	0	1	0	0	0	0	0	0	0	0	0	0	0	0	0	1	0	0	0	1	0	0	0	0
chr11	PotVar0064865	PGSC0003DMB000000148	814243	A	G	ALTMinor	A	G	0	PGSC0003DMG401013333	DM_UGPase1	Non-coding	Non-coding	4	0	0	0	0	0	0	0	0	0	0	0	0	1	0	0	0	0	0	0	0	0	0	0	0	0	0	1	0	0	0	1	0	0	0	0
chr11	PotVar0064878	PGSC0003DMB000000148	814378	C	T	ALTMinor	C	T	0	PGSC0003DMG401013333	DM_UGPase1	Non-coding	Non-coding	3	0	0	0	0	0	0	0	0	0	0	0	0	0	0	0	0	0	0	0	0	0	0	0	0	0	0	1	0	0	0	1	0	0	0	0
chr11	PotVar0064887	PGSC0003DMB000000148	814412	A	T	ALTMinor	A	T	1	PGSC0003DMG401013333	DM_UGPase1	Non-coding	Non-coding	3	-	0	0	0	0	0	0	0	0	0	0	0	0	0	0	0	0	0	0	0	0	0	0	0	0	0	1	0	0	0	1	0	0	0	0
chr11	PotVar0064895	PGSC0003DMB000000148	814451	A	T	ALTMinor	A	T	0	PGSC0003DMG401013333	DM_UGPase1	Non-coding	Non-coding	3	0	0	0	0	0	0	0	0	0	0	0	0	0	0	0	0	0	0	0	0	0	0	0	0	0	0	1	0	0	0	1	0	0	0	0
[truncated: 49 more columns]

## Sheet: Sheet1
linkage group	potvar identity	superscaffold	DMB coordinates	allele count	inclusion Infinium SNP array	Ajiba	Amyla	Avenance	Biogold	1256A(23) = BLACK 1256	Ackersegen	ADRETTA	Agria	Albion	Alpha	Anosta	Arran Chief	Arran Pilot	Arrow	Aurora	Ballydoon	Belle de Fontenay	Bintje	Charlotte	Cherie	Civa	Clivia	Daisy	Ditta	EHUD	Eos	Estima	Exquisa	Felsina	Festien	Fianna	Fontane	Frieslander	Gladstone	Golden Wonder	Great Scot	Hansa	Herald	Hermes	HINDENBURG	Home Guard	Industrie	Innovator	Irish Queen
chr12	PotVar0052170	PGSC0003DMB000000114	603001	2	no	0	0	0	0	0	0	0	0	0	0	0	0	0	0	0	0	0	0	0	0	0	0	0	0	0	0	0	0	0	0	0	0	0	0	0	0	0	0	0	1	0	0	0	0
chr12	PotVar0052171	PGSC0003DMB000000114	603014	2	no	0	0	0	0	0	0	0	0	0	0	0	0	0	0	0	0	0	0	0	0	0	0	0	0	0	0	0	0	0	0	0	0	0	0	0	0	0	0	0	1	0	0	0	0
chr12	PotVar0052178	PGSC0003DMB000000114	603045	2	no	0	0	0	0	0	0	0	0	0	0	0	0	0	0	0	0	0	0	0	0	0	0	0	0	0	0	0	0	0	0	0	0	0	0	0	0	0	0	0	1	0	0	0	0
chr12	PotVar0052182	PGSC0003DMB000000114	603071	2	no	0	0	0	0	0	0	0	0	0	0	0	0	0	0	0	0	0	0	0	0	0	0	0	0	0	0	0	0	0	0	0	0	0	0	0	0	0	0	0	1	0	0	0	0
chr12	PotVar0052298	PGSC0003DMB000000114	604218	2	no	0	0	0	0	0	0	0	0	0	0	0	0	0	0	0	0	0	0	0	0	0	0	0	0	0	0	0	0	0	0	0	0	0	0	0	0	0	0	0	1	0	0	0	0
chr12	PotVar0052314	PGSC0003DMB000000114	604491	2	no	0	0	0	0	0	0	0	0	0	0	0	0	0	0	0	0	0	0	0	0	0	0	0	0	0	0	0	0	0	0	0	0	0	0	0	0	0	0	0	1	0	0	0	0
chr12	PotVar0052315	PGSC0003DMB000000114	604521	2	no	0	0	0	0	0	0	0	0	0	0	0	0	0	0	0	0	0	0	0	0	0	0	0	0	0	0	0	0	0	0	0	0	0	0	0	0	0	0	0	1	0	0	0	0
chr12	PotVar0052328	PGSC0003DMB000000114	604672	2	no	0	0	0	0	0	0	0	0	0	0	0	0	0	0	0	0	0	0	0	0	0	0	0	0	0	0	0	0	0	0	0	0	0	0	0	0	0	0	0	1	0	0	0	0
chr12	PotVar0052353	PGSC0003DMB000000114	626106	2	PotVar0052353	0	0	0	0	0	0	0	0	0	0	0	0	0	0	0	0	0	0	0	0	0	0	0	0	0	0	0	0	0	0	0	0	0	0	0	0	0	0	0	1	0	0	0	0
chr12	PotVar0052354	PGSC0003DMB000000114	626110	2	no	0	0	0	0	0	0	0	0	0	0	0	0	0	0	0	0	0	0	0	0	0	0	0	0	0	0	0	0	0	0	0	0	0	0	0	0	0	0	0	1	0	0	0	0
chr12	PotVar0052357	PGSC0003DMB000000114	626136	2	no	0	0	0	0	0	0	0	0	0	0	0	0	0	0	0	0	0	0	0	0	0	0	0	0	0	0	0	0	0	0	0	0	0	0	0	0	0	0	0	1	0	0	0	0
chr12	PotVar0052359	PGSC0003DMB000000114	626145	2	no	0	0	0	0	0	0	0	0	0	0	0	0	0	0	0	0	0	0	0	0	0	0	0	0	0	0	0	0	0	0	0	0	0	0	0	0	0	0	0	1	0	0	0	0
chr12	PotVar0052361	PGSC0003DMB000000114	626179	2	no	0	0	0	0	0	0	0	0	0	0	0	0	0	0	0	0	0	0	0	0	0	0	0	0	0	0	0	0	0	0	0	0	0	0	0	0	0	0	0	1	0	0	0	0
chr12	PotVar0052363	PGSC0003DMB000000114	626201	2	no	0	0	0	0	0	0	0	0	0	0	0	0	0	0	0	0	0	0	0	0	0	0	0	0	0	0	0	0	0	0	0	0	0	0	0	0	0	0	0	1	0	0	0	0
chr12	PotVar0052364	PGSC0003DMB000000114	626211	2	no	0	0	0	0	0	0	0	0	0	0	0	0	0	0	0	0	0	0	0	0	0	0	0	0	0	0	0	0	0	0	0	0	0	0	0	0	0	0	0	1	0	0	0	0
chr12	PotVar0052370	PGSC0003DMB000000114	626301	2	no	0	0	0	0	0	0	0	0	0	0	0	0	0	0	0	0	0	0	0	0	0	0	0	0	0	0	0	0	0	0	0	0	0	0	0	0	0	0	0	1	0	0	0	0
chr12	PotVar0052371	PGSC0003DMB000000114	626303	2	no	0	0	0	0	0	0	0	0	0	0	0	0	0	0	0	0	0	0	0	0	0	0	0	0	0	0	0	0	0	0	0	0	0	0	0	0	0	0	0	1	0	0	0	0
chr12	PotVar0052583	PGSC0003DMB000000114	901006	2	no	0	0	0	0	0	0	0	0	0	0	0	0	0	0	0	0	0	0	0	0	0	0	0	0	0	0	0	0	0	0	0	0	0	0	0	0	0	0	0	1	0	0	0	0
chr12	PotVar0052586	PGSC0003DMB000000114	901011	2	no	0	0	0	0	0	0	0	0	0	0	0	0	0	0	0	0	0	0	0	0	0	0	0	0	0	0	0	0	0	0	0	0	0	0	0	0	0	0	0	1	0	0	0	0
chr12	PotVar0052598	PGSC0003DMB000000114	901132	2	no	0	0	0	0	0	0	0	0	0	0	0	0	0	0	0	0	0	0	0	0	0	0	0	0	0	0	0	0	0	0	0	0	0	0	0	0	0	0	0	1	0	0	0	0
chr12	PotVar0052661	PGSC0003DMB000000114	901715	2	no	0	0	0	0	0	0	0	0	0	0	0	0	0	0	0	0	0	0	0	0	0	0	0	0	0	0	0	0	0	0	0	0	0	0	0	0	0	0	0	1	0	0	0	0
chr12	PotVar0052694	PGSC0003DMB000000114	902503	2	no	0	0	0	0	0	0	0	0	0	0	0	0	0	0	0	0	0	0	0	0	0	0	0	0	0	0	0	0	0	0	0	0	0	0	0	0	0	0	0	1	0	0	0	0
chr12	PotVar0052707	PGSC0003DMB000000114	902759	2	PotVar0052707	0	0	0	0	0	0	0	0	0	0	0	0	0	0	0	0	0	0	0	0	0	0	0	0	0	0	0	0	0	0	0	0	0	0	0	0	0	0	0	1	0	0	0	0
chr12	PotVar0052764	PGSC0003DMB000000114	1288026	2	no	0	0	0	0	0	0	0	0	0	0	0	0	0	0	0	0	0	0	0	0	0	0	0	0	0	0	0	0	0	0	0	0	0	0	0	0	0	0	0	1	0	0	0	0
chr12	PotVar0052773	PGSC0003DMB000000114	1288188	2	no	0	0	0	0	0	0	0	0	0	0	0	0	0	0	0	0	0	0	0	0	0	0	0	0	0	0	0	0	0	0	0	0	0	0	0	0	0	0	0	1	0	0	0	0
chr12	PotVar0052777	PGSC0003DMB000000114	1288324	2	no	0	0	0	0	0	0	0	0	0	0	0	0	0	0	0	0	0	0	0	0	0	0	0	0	0	0	0	0	0	0	0	0	0	0	0	0	0	0	0	1	0	0	0	0
chr12	PotVar0052797	PGSC0003DMB000000114	1288511	2	no	0	0	0	0	0	0	0	0	0	0	0	0	0	0	0	0	0	0	0	0	0	0	0	0	0	0	0	0	0	0	0	0	0	0	0	0	0	0	0	1	0	0	0	0
chr12	PotVar0052803	PGSC0003DMB000000114	1288574	2	no	0	0	0	0	0	0	0	0	0	0	0	0	0	0	0	0	0	0	0	0	0	0	0	0	0	0	0	0	0	0	0	0	0	0	0	0	0	0	0	1	0	0	0	0
chr12	PotVar0052816	PGSC0003DMB000000114	1288816	2	no	0	0	0	0	0	0	0	0	0	0	0	0	0	0	0	0	0	0	0	0	0	0	0	0	0	0	0	0	0	0	0	0	0	0	0	0	0	0	0	1	0	0	0	0
chr12	PotVar0052822	PGSC0003DMB000000114	1288888	2	no	0	0	0	0	0	0	0	0	0	0	0	0	0	0	0	0	0	0	0	0	0	0	0	0	0	0	0	0	0	0	0	0	0	0	0	0	0	0	0	1	0	0	0	0
chr12	PotVar0052843	PGSC0003DMB000000114	1289123	2	no	0	0	0	0	0	0	0	0	0	0	0	0	0	0	0	0	0	0	0	0	0	0	0	0	0	0	0	0	0	0	0	0	0	0	0	0	0	0	0	1	0	0	0	0
chr12	PotVar0052860	PGSC0003DMB000000114	1311942	2	no	0	0	0	0	0	0	0	0	0	0	0	0	0	0	0	0	0	0	0	0	0	0	0	0	0	0	0	0	0	0	0	0	0	0	0	0	0	0	0	1	0	0	0	0
chr12	PotVar0052902	PGSC0003DMB000000114	1371866	2	no	0	0	0	0	0	0	0	0	0	0	0	0	0	0	0	0	0	0	0	0	0	0	0	0	0	0	0	0	0	0	0	0	0	0	0	0	0	0	0	1	0	0	0	0
chr12	PotVar0052905	PGSC0003DMB000000114	1371876	2	no	0	0	0	0	0	0	0	0	0	0	0	0	0	0	0	0	0	0	0	0	0	0	0	0	0	0	0	0	0	0	0	0	0	0	0	0	0	0	0	1	0	0	0	0
chr12	PotVar0052906	PGSC0003DMB000000114	1371903	2	no	0	0	0	0	0	0	0	0	0	0	0	0	0	0	0	0	0	0	0	0	0	0	0	0	0	0	0	0	0	0	0	0	0	0	0	0	0	0	0	1	0	0	0	0
chr12	PotVar0052943	PGSC0003DMB000000114	1372370	2	no	0	0	0	0	0	0	0	0	0	-	0	0	0	0	0	0	0	0	0	0	0	0	0	0	0	0	0	0	0	0	0	0	0	0	0	0	0	0	0	1	0	0	0	0
chr12	PotVar0052984	PGSC0003DMB000000114	1372687	2	no	0	0	0	0	0	0	0	0	0	0	0	0	0	0	0	0	0	0	0	0	0	0	0	0	0	0	0	0	0	0	0	0	0	0	0	0	0	0	0	1	0	0	0	0
chr12	PotVar0053038	PGSC0003DMB000000114	1373201	2	no	0	0	0	0	0	0	0	0	0	0	0	0	0	0	0	0	0	0	0	0	0	0	0	0	0	0	0	0	0	0	0	0	0	0	0	0	0	0	0	1	0	0	0	0
chr12	PotVar0053046	PGSC0003DMB000000114	1373234	2	no	0	0	0	0	0	0	0	0	0	0	0	0	0	0	0	0	0	0	0	0	0	0	0	0	0	0	0	0	0	0	0	0	0	0	0	0	0	0	0	1	0	0	0	0
chr12	PotVar0053055	PGSC0003DMB000000114	1373448	2	no	0	0	0	0	0	0	0	0	0	0	0	0	0	0	0	0	0	0	0	0	0	0	0	0	0	0	0	0	0	0	0	0	0	0	0	0	0	0	0	1	0	0	0	0
chr12	PotVar0053087	PGSC0003DMB000000114	1374375	2	no	0	0	0	0	0	0	0	0	0	0	0	0	0	0	0	0	0	0	0	0	0	0	0	0	0	0	0	0	0	0	0	0	0	0	0	0	0	0	0	1	0	0	0	0
chr12	PotVar0053108	PGSC0003DMB000000114	1374619	2	no	0	0	0	0	0	0	0	0	0	0	0	0	0	0	0	0	0	0	0	0	0	0	0	0	0	0	0	0	0	0	0	0	0	0	0	0	0	0	0	1	0	0	0	0
chr12	PotVar0053114	PGSC0003DMB000000114	1374728	2	no	0	0	0	0	0	0	0	0	0	0	0	0	0	0	0	0	0	0	0	0	0	0	0	0	0	0	0	0	0	0	0	0	0	-	0	0	0	0	0	1	0	0	0	0
chr12	PotVar0053135	PGSC0003DMB000000114	1375066	2	no	0	0	0	0	0	0	0	0	0	0	0	0	0	0	0	0	0	0	0	0	0	0	0	0	0	0	0	0	0	0	0	0	0	0	0	0	0	0	0	1	0	0	0	0
chr12	PotVar0053136	PGSC0003DMB000000114	1375069	2	no	0	0	0	0	0	0	0	0	0	0	0	0	0	0	0	0	0	0	0	0	0	0	0	0	0	0	0	0	0	0	0	0	0	0	0	0	0	0	0	1	0	0	0	0
chr12	PotVar0053146	PGSC0003DMB000000114	1375236	2	no	0	0	0	0	0	0	0	0	0	0	0	0	0	0	0	0	0	0	0	0	0	0	0	0	0	0	0	0	0	0	0	0	0	0	0	0	0	0	0	1	0	0	0	0
chr12	PotVar0053158	PGSC0003DMB000000114	1375304	2	no	0	0	0	0	0	0	0	0	0	0	0	0	0	0	0	0	0	0	0	0	0	0	0	0	0	0	0	0	0	0	0	0	0	0	0	0	0	0	0	1	0	0	0	0
chr12	PotVar0053162	PGSC0003DMB000000114	1375317	2	no	0	0	0	0	0	0	0	0	0	0	0	0	0	0	0	0	0	0	0	0	0	0	0	0	0	0	0	0	0	0	0	0	0	0	0	0	0	0	0	1	0	0	0	0
chr12	PotVar0053164	PGSC0003DMB000000114	1375331	2	no	0	0	0	0	0	0	0	0	0	0	0	0	0	0	0	0	0	0	0	0	0	0	0	0	0	0	0	0	0	0	0	0	0	0	0	0	0	0	0	1	0	0	0	0
chr12	PotVar0053172	PGSC0003DMB000000114	1375479	2	no	0	0	0	0	0	0	0	0	0	0	0	0	0	0	0	0	0	0	0	0	0	0	0	0	0	0	0	0	0	0	0	0	0	0	0	0	0	0	0	1	0	0	0	0
chr12	PotVar0053175	PGSC0003DMB000000114	1375512	2	no	0	0	0	0	0	0	0	0	0	0	0	0	0	0	0	0	0	0	0	0	0	0	0	0	0	0	0	0	0	0	0	0	0	0	0	0	0	0	0	1	0	0	0	0
chr12	PotVar0053176	PGSC0003DMB000000114	1375519	2	no	0	0	0	0	0	0	0	0	0	0	0	0	0	0	0	0	0	0	0	0	0	0	0	0	0	0	0	-	0	0	0	0	0	0	0	0	0	0	0	1	0	0	0	0
chr12	PotVar0053235	PGSC0003DMB000000114	1376622	2	PotVar0053235	0	0	0	0	0	0	0	0	0	0	0	0	0	0	-	0	0	0	0	0	0	0	0	0	0	0	0	0	0	0	0	0	0	0	0	0	0	0	0	1	0	0	0	0
chr12	PotVar0053253	PGSC0003DMB000000114	1377726	2	no	0	0	0	0	0	0	0	0	0	0	0	0	0	0	0	0	0	0	0	0	0	0	0	0	0	0	0	0	0	0	0	0	0	0	0	0	0	0	0	1	0	0	0	0
chr12	PotVar0053255	PGSC0003DMB000000114	1377771	2	no	0	0	0	0	0	0	0	0	0	0	0	0	0	0	0	0	0	0	0	0	0	0	0	0	0	0	0	0	0	0	0	0	0	0	0	0	0	0	0	1	0	0	0	0
chr12	PotVar0053267	PGSC0003DMB000000114	1377946	2	no	0	0	0	0	0	0	0	0	0	0	0	0	0	0	0	0	0	0	0	0	0	0	0	0	0	0	0	0	0	0	0	0	0	0	0	0	0	0	0	1	0	0	0	0
chr12	PotVar0053280	PGSC0003DMB000000114	1451618	2	no	0	0	0	0	0	0	0	0	0	0	0	0	0	0	0	0	0	0	0	0	0	0	0	0	0	0	0	0	0	0	0	0	0	0	0	0	0	0	0	1	0	0	0	0
chr12	PotVar0053349	PGSC0003DMB000000114	1598315	2	no	0	0	0	0	0	0	0	0	0	0	0	0	0	0	0	0	0	0	0	0	0	0	0	0	0	0	0	0	0	0	0	0	0	0	0	0	0	0	0	1	0	0	0	0
chr12	PotVar0053351	PGSC0003DMB000000114	1598339	2	no	0	0	0	0	0	0	0	0	0	0	0	0	0	0	0	0	0	0	0	0	0	0	0	0	0	0	0	0	0	0	0	0	0	0	0	0	0	0	0	1	0	0	0	0
chr12	PotVar0053352	PGSC0003DMB000000114	1598353	2	no	0	0	0	0	0	0	0	0	0	0	0	0	0	0	0	0	0	0	0	0	0	0	0	0	0	0	0	0	0	0	0	0	0	0	0	0	0	0	0	1	0	0	0	0
chr12	PotVar0053353	PGSC0003DMB000000114	1598375	2	no	0	0	0	0	0	0	0	0	0	0	0	0	0	0	0	0	0	0	0	0	0	0	0	0	0	0	0	0	0	0	0	0	0	0	0	0	0	0	0	1	0	0	0	0
chr12	PotVar0053451	PGSC0003DMB000000114	1599751	2	PotVar0053451	0	0	0	0	0	0	0	0	0	0	0	0	0	0	0	0	0	0	0	0	0	0	0	0	0	0	0	0	0	0	0	0	0	0	0	0	0	0	0	1	0	0	0	0
chr12	PotVar0133346	PGSC0003DMB000000717	126975	2	no	0	0	0	0	0	0	0	0	0	0	0	0	0	0	0	0	-	0	0	0	0	0	0	0	0	0	0	0	0	0	0	0	0	0	0	0	0	0	0	1	0	0	0	0
[truncated: 39 more columns]
