# Supplementary material for: Graphical genotyping as a method to map Ny(o,n)sto and Gpa5 using a reference panel of tetraploid potato cultivars
Source: Theor Appl Genet. 2016 Nov 21;130(3):515–28. doi: 10.1007/s00122-016-2831-y (PMC5315735; doi:10.1007/s00122-016-2831-y)
Supplement: Supplementary file 6 — Supplementary material 6 (XLSX 112 kb) [file 122_2016_2831_MOESM6_ESM.xlsx]

## Sheet: Blad1
Supplementary material 6: SNP markers indicative for the introgressed haplotype that harbours Gpa5 on potato chromosome 5 conferring resistance to G. pallida
Graphical genotyping as a method to map Ny(o,n)sto and Gpa5 using a reference panel of tetraploid potato cultivars.
Herman J. van Eck*, Peter G. Vos, Jari P.T. Valkonen, Jan G.A.M.L. Uitdewilligen, Hellen Lensing, Nick de Vetten, Richard G.F. Visser
*corresponding author, e-mail address: herman.vaneck@wur.nl, Wageningen University, P.O.Box 386, 6700 AJ Wageningen, The Netherlands
											1945	1929	1975	1985	1992	1895	1925	1999	1975	1911	1930	2004	1972	2005	1931	1885	1910	2004	1981	1997	1960	1962	1998	1989	1965	2000	1973	1992	1992	2000	1987	1999	1990	1932	1906	1909	1957	1928	1973
										phu	GB	GER	GER	GER	HOL	HOL	HOL	FRA	HOL	GB	GB	HOL	HOL	HOL	GB	FRA	HOL	HOL	FRA	FRA	HOL	GER	FRA	AUT	HOL	HOL	HOL	GER	HOL	HOL	HOL	HOL	HOL	GB	GB	GB	GER	GB	AUT
										Monoploid MV5 (1-3 551)	1256A(23) = BLACK 1256	Ackersegen	ADRETTA	Agria	Ajiba	Albion	Alpha	Amyla	Anosta	Arran Chief	Arran Pilot	Arrow	Aurora	Avenance	Ballydoon	Belle de Fontenay	Bintje	Biogold	Charlotte	Cherie	Civa	Clivia	Daisy	Ditta	EHUD	Eos	Estima	Exquisa	Felsina	Festien	Fianna	Fontane	Frieslander	Gladstone	Golden Wonder	Great Scot	Hansa	Herald	Hermes
	SuperScafold	POS	REF	ALT		MAJOR	MINOR	Gene	allele count	MV5(1-3_551)	P80001	P80003	P80006	P80008	P80009	P80010	P80015	P80021	P80022	P80028	P80029	P80031	P80035	P80037	P80038	P80040	P80044	P80045	P80049	P80050	P80052	P80053	P80057	P80062	P80073	P80076	P80079	P80080	P80082	P80083	P80084	P80088	P80090	P80093	P80095	P80097	P80098	P80099	P80100
PotVar0048338	PGSC0003DMB000000103	1247381	C	G	ALTMinor	C	G	PGSC0003DMG400028375	3	0	0	0	0	0	0	0	0	0	0	0	0	0	0	1	0	0	0	0	0	0	0	0	0	0	0	0	0	0	0	0	0	0	0	0	0	0	0	0	0
PotVar0048366	PGSC0003DMB000000103	1247805	C	G	ALTMinor	C	G	PGSC0003DMG400028375	3	0	0	0	0	0	0	0	0	0	0	0	0	0	0	1	0	0	0	0	0	0	0	0	0	0	0	0	0	0	0	0	0	0	0	0	0	0	0	0	0
PotVar0048378	PGSC0003DMB000000103	1248023	C	T	ALTMinor	C	T	PGSC0003DMG400028375	3	0	0	0	0	0	0	0	0	0	0	0	0	0	0	1	0	0	0	0	0	0	0	0	0	0	0	0	0	0	0	0	0	0	0	0	0	0	0	0	0
PotVar0048436	PGSC0003DMB000000103	1248792	A	T	ALTMinor	A	T	PGSC0003DMG400028375	3	0	0	0	0	0	0	0	0	0	0	0	0	0	0	1	0	0	0	0	0	0	0	-	0	0	0	0	0	0	0	0	0	-	-	0	0	0	0	0	0
PotVar0048444	PGSC0003DMB000000103	1340253	T	A	ALTMinor	T	A	PGSC0003DMG400028379	3	0	0	0	0	0	0	0	0	0	0	0	0	0	0	1	0	0	0	0	0	0	0	0	0	0	0	0	0	0	0	0	0	0	0	0	0	0	0	0	0
PotVar0048475	PGSC0003DMB000000103	1340712	G	A	ALTMinor	G	A	PGSC0003DMG400028379	3	0	0	0	0	0	0	0	0	0	0	0	0	0	0	1	0	0	0	0	0	0	0	0	0	0	0	0	0	0	0	0	0	0	0	0	0	0	0	0	0
PotVar0048481	PGSC0003DMB000000103	1340769	G	A	ALTMinor	G	A	PGSC0003DMG400028379	3	0	0	0	0	0	0	0	0	0	0	0	0	0	0	1	0	0	0	0	0	0	0	0	0	0	0	0	0	0	0	0	0	0	0	0	0	0	0	0	0
PotVar0048494	PGSC0003DMB000000103	1340834	C	T	ALTMinor	C	T	PGSC0003DMG400028379	3	0	0	0	0	0	0	0	0	0	0	0	0	0	0	1	0	0	0	0	0	0	0	0	0	0	0	0	0	0	0	0	0	0	0	0	0	0	0	0	0
PotVar0048545	PGSC0003DMB000000103	1341410	A	G	ALTMinor	A	G	PGSC0003DMG400028379	3	0	0	0	0	0	0	0	0	0	0	0	0	0	0	1	0	0	0	0	0	0	0	0	0	0	0	0	0	0	0	0	0	0	0	0	0	0	0	0	0
PotVar0048558	PGSC0003DMB000000103	1341532	A	T	ALTMinor	A	T	PGSC0003DMG400028379	3	0	0	0	0	0	0	0	0	0	0	0	0	0	0	1	0	0	0	0	0	0	0	0	0	0	0	0	0	0	0	0	0	0	0	0	0	0	0	0	0
PotVar0048561	PGSC0003DMB000000103	1341557	T	G	ALTMinor	T	G	PGSC0003DMG400028379	3	0	0	0	0	0	0	0	0	0	0	0	0	0	0	1	0	0	0	0	0	0	0	0	0	0	0	0	0	0	0	0	0	0	0	0	0	0	0	0	0
PotVar0048568	PGSC0003DMB000000103	1341613	T	TAAAC	ALTMinor	T	TAAAC	PGSC0003DMG400028379	4	0	0	0	0	0	0	0	0	0	0	0	0	0	0	1	0	0	0	0	0	0	0	0	0	0	0	0	0	0	0	0	0	0	0	0	0	0	0	0	0
PotVar0048613	PGSC0003DMB000000103	1391777	G	T	ALTMinor	G	T	PGSC0003DMG400028382	3	0	0	0	0	0	0	0	0	0	0	0	0	0	0	1	0	0	0	0	0	0	0	0	0	0	0	0	0	0	0	0	0	0	0	0	0	0	0	0	0
PotVar0048632	PGSC0003DMB000000103	1392019	G	A	ALTMinor	G	A	PGSC0003DMG400028382	7	1	0	0	0	0	0	0	0	0	0	0	0	1	0	0	0	0	0	0	0	0	0	0	0	0	0	0	0	0	1	0	0	0	0	0	0	0	0	0	0
PotVar0048659	PGSC0003DMB000000103	1392203	A	G	ALTMinor	A	G	PGSC0003DMG400028382	3	0	0	0	0	0	0	0	0	0	0	0	0	0	0	1	0	0	0	0	0	0	0	0	0	0	0	0	0	-	0	0	0	0	0	0	0	0	0	0	0
PotVar0048691	PGSC0003DMB000000103	1392579	G	A	ALTMinor	G	A	PGSC0003DMG400028382	3	0	0	0	0	0	0	0	0	0	0	0	0	0	0	1	0	0	0	0	0	0	0	0	0	0	0	0	0	0	0	0	0	0	0	0	0	0	0	0	0
PotVar0048697	PGSC0003DMB000000103	1392653	G	A	ALTMinor	G	A	PGSC0003DMG400028382	14	0	0	0	0	0	1	0	0	0	0	0	0	0	0	2	0	0	0	0	0	0	0	0	0	0	0	0	0	0	0	1	0	0	0	0	0	0	0	0	0
PotVar0048816	PGSC0003DMB000000103	1393891	G	A	ALTMinor	G	A	PGSC0003DMG400028382	4	0	0	0	0	0	0	0	0	0	0	0	0	0	0	1	0	0	0	0	0	0	0	0	0	0	0	0	0	0	0	0	0	0	0	0	0	0	0	0	0
PotVar0048976	PGSC0003DMB000000103	1396202	T	A	ALTMinor	T	A	PGSC0003DMG400028382	3	1	0	0	0	0	0	0	0	0	0	0	0	0	0	0	0	0	0	0	0	0	0	0	0	0	0	0	0	0	0	0	0	0	0	0	0	0	0	0	0
PotVar0048086	PGSC0003DMB000000103	490769	C	T	ALTMinor	C	T	None	4	0	0	0	0	0	0	0	0	0	0	0	0	0	0	1	0	0	0	0	0	0	0	0	0	0	0	0	0	0	0	0	0	0	0	0	0	0	0	0	0
PotVar0048090	PGSC0003DMB000000103	490802	C	T	ALTMinor	C	T	None	6	0	0	0	0	0	0	0	0	0	0	0	0	0	0	1	0	0	0	0	0	0	0	0	0	0	0	0	0	0	0	0	0	0	0	1	0	0	0	0	0
PotVar0048099	PGSC0003DMB000000103	490927	A	G	ALTMinor	A	G	None	4	0	0	0	0	0	0	0	0	0	0	0	0	0	0	1	0	0	0	0	0	0	0	0	0	0	0	0	0	0	0	0	0	0	0	0	0	0	0	0	0
PotVar0114673	PGSC0003DMB000000410	162373	G	A	ALTMinor	G	A	PGSC0003DMG400000809	4	0	0	0	0	0	0	0	0	0	0	0	0	0	0	1	0	0	0	0	0	0	0	0	0	0	0	0	0	0	0	0	0	0	0	0	0	0	0	0	0
PotVar0114701	PGSC0003DMB000000410	162809	G	A	ALTMinor	G	A	PGSC0003DMG400000809	4	0	0	0	0	0	0	0	0	0	0	0	0	0	0	1	0	0	0	0	0	0	0	0	0	0	0	0	0	0	0	0	0	0	0	0	0	0	0	0	0
PotVar0025443	PGSC0003DMB000000051	1098571	G	A	ALTMinor	G	A	PGSC0003DMG400030563	4	0	0	0	0	0	0	0	0	0	0	0	0	0	0	1	0	0	0	0	0	0	0	0	0	0	0	0	0	0	0	0	0	0	0	0	0	0	0	0	0
PotVar0025472	PGSC0003DMB000000051	1098881	C	T	ALTMinor	C	T	PGSC0003DMG400030563	4	0	0	0	0	0	0	0	0	0	0	0	0	0	0	1	0	0	0	0	0	0	0	0	0	0	0	0	0	0	0	0	0	0	0	0	0	0	0	0	0
PotVar0025487	PGSC0003DMB000000051	1098972	C	A	ALTMinor	C	A	PGSC0003DMG400030563	6	-	0	0	0	0	-	0	0	0	0	0	0	0	0	3	0	-	0	0	0	0	0	0	0	0	0	0	0	0	0	0	0	0	0	0	0	0	0	0	0
PotVar0025500	PGSC0003DMB000000051	1099078	G	A	ALTMinor	G	A	PGSC0003DMG400030563	4	0	0	0	0	0	0	0	0	0	0	0	0	0	0	1	0	0	0	0	0	0	0	0	0	0	0	0	0	0	0	0	0	0	0	0	0	0	0	0	0
PotVar0025503	PGSC0003DMB000000051	1099101	GT	G	ALTMinor	GT	G	PGSC0003DMG400030563	4	0	0	0	0	0	0	0	0	0	0	0	0	0	0	1	0	0	0	0	0	0	0	0	0	0	0	0	0	0	0	0	0	0	0	0	0	0	0	0	0
PotVar0025506	PGSC0003DMB000000051	1099110	C	T	ALTMinor	C	T	PGSC0003DMG400030563	4	0	0	0	0	0	0	0	0	0	0	0	0	0	0	1	0	0	0	0	0	0	0	0	0	0	0	0	0	0	0	0	0	0	0	0	0	0	0	0	0
PotVar0025508	PGSC0003DMB000000051	1099119	A	G	REFMinor	G	A	PGSC0003DMG400030563	2	0	0	0	0	0	0	0	0	0	0	0	0	0	0	-	0	0	0	0	0	0	0	0	0	0	0	0	0	0	0	0	0	0	0	0	0	0	0	0	0
PotVar0025509	PGSC0003DMB000000051	1099119	AG	GA	ALTMinor	AG	GA	PGSC0003DMG400030563	4	-	0	0	0	0	0	0	0	0	0	0	0	0	0	1	0	0	0	0	0	0	0	0	0	0	0	0	0	0	0	0	0	0	0	0	0	0	0	0	0
PotVar0025510	PGSC0003DMB000000051	1099133	G	T	ALTMinor	G	T	PGSC0003DMG400030563	5	0	0	0	0	0	0	0	0	0	0	0	0	0	0	1	0	0	0	0	0	0	0	0	0	0	0	0	0	0	0	0	0	0	0	0	0	0	0	0	0
PotVar0025521	PGSC0003DMB000000051	1099236	T	A	ALTMinor	T	A	PGSC0003DMG400030563	4	0	0	0	0	0	0	0	0	0	0	0	0	0	0	1	0	0	0	0	0	0	0	0	0	0	0	0	0	0	0	0	0	0	0	0	0	0	0	0	0
PotVar0025583	PGSC0003DMB000000051	1143998	C	G	ALTMinor	C	G	PGSC0003DMG400030559	7	0	0	0	0	0	0	0	0	0	0	0	0	0	0	1	0	0	0	0	0	0	0	0	0	0	0	0	0	0	0	0	0	0	0	0	0	0	0	0	0
PotVar0025632	PGSC0003DMB000000051	1144578	G	A	ALTMinor	G	A	PGSC0003DMG400030559	7	0	0	0	0	0	0	0	0	0	0	0	0	0	0	1	0	0	0	0	0	0	0	0	0	0	0	0	0	0	0	0	0	0	0	0	0	0	0	0	0
PotVar0025639	PGSC0003DMB000000051	1144666	A	T	ALTMinor	A	T	PGSC0003DMG400030559	7	0	0	0	0	0	0	0	0	0	0	0	0	0	0	1	0	0	0	0	0	0	0	0	0	0	0	0	0	0	0	0	0	0	0	0	0	0	0	0	0
PotVar0025651	PGSC0003DMB000000051	1144777	T	A	ALTMinor	T	A	PGSC0003DMG400030559	9	0	0	0	0	0	0	0	0	0	0	0	0	0	0	1	0	0	0	0	0	0	0	0	0	0	0	0	0	0	0	0	0	0	0	0	0	0	0	0	0
PotVar0025652	PGSC0003DMB000000051	1144781	T	TA	ALTMinor	T	TA	PGSC0003DMG400030559	9	0	0	0	0	0	0	0	0	0	0	0	0	0	0	1	0	0	0	0	0	0	0	0	0	0	0	0	0	0	0	0	0	0	0	0	0	0	0	0	0
PotVar0025653	PGSC0003DMB000000051	1144802	C	A	ALTMinor	C	A	PGSC0003DMG400030559	8	0	0	0	0	0	0	0	0	0	0	0	0	0	0	1	0	0	0	0	0	0	0	1	0	0	0	0	0	0	0	0	0	0	0	0	0	0	0	0	0
PotVar0025664	PGSC0003DMB000000051	1144892	T	G	ALTMinor	T	G	PGSC0003DMG400030559	8	0	0	0	0	0	0	0	0	0	0	0	0	0	0	1	0	0	0	0	0	0	0	0	0	0	0	0	0	0	0	0	0	0	0	0	0	0	0	0	0
PotVar0025675	PGSC0003DMB000000051	1144955	A	T	ALTMinor	A	T	PGSC0003DMG400030559	7	0	0	0	0	0	0	0	0	0	0	0	0	0	0	1	0	0	0	0	0	0	0	0	0	0	0	0	0	0	0	0	0	0	0	0	0	0	0	0	0
PotVar0025685	PGSC0003DMB000000051	1145096	T	C	ALTMinor	T	C	PGSC0003DMG400030559	7	0	0	0	0	0	0	0	0	0	0	0	0	0	0	1	0	0	0	0	0	0	0	0	0	0	0	0	0	0	0	0	0	0	0	0	0	0	0	0	0
PotVar0025696	PGSC0003DMB000000051	1145210	C	T	ALTMinor	C	T	PGSC0003DMG400030559	7	0	0	0	0	0	0	0	0	0	0	0	0	0	0	1	0	0	0	0	0	0	0	0	0	0	0	0	0	0	0	0	0	0	0	0	0	0	0	0	0
PotVar0025699	PGSC0003DMB000000051	1145232	C	T	ALTMinor	C	T	PGSC0003DMG400030559	9	0	0	0	0	0	0	0	0	1	0	0	0	0	0	1	0	0	0	0	0	0	0	0	0	0	0	0	0	0	0	0	0	0	0	0	0	0	0	0	0
PotVar0025704	PGSC0003DMB000000051	1145244	T	C	ALTMinor	T	C	PGSC0003DMG400030559	8	-	0	0	0	0	0	0	0	1	0	0	0	0	0	1	0	0	0	0	0	0	0	0	0	0	0	0	0	0	0	0	0	0	0	0	0	0	0	0	0
PotVar0025703	PGSC0003DMB000000051	1145244	T	A	REFMinor	A	T	PGSC0003DMG400030559	4	0	0	0	0	0	0	0	0	-	0	0	0	0	0	-	0	0	0	0	0	0	0	0	0	0	0	0	0	0	0	0	0	1	0	0	0	0	0	0	0
PotVar0025713	PGSC0003DMB000000051	1145333	G	A	ALTMinor	G	A	PGSC0003DMG400030559	8	0	0	0	0	0	0	0	0	0	0	0	0	0	0	1	0	0	0	0	0	0	0	1	0	0	0	0	0	0	0	0	0	0	0	0	0	0	0	0	0
PotVar0025727	PGSC0003DMB000000051	1145509	T	A	ALTMinor	T	A	PGSC0003DMG400030559	7	0	0	0	0	0	0	0	0	0	0	0	0	0	0	1	0	0	0	0	0	0	0	0	0	0	0	0	0	0	0	0	0	0	0	0	0	0	0	0	0
PotVar0025733	PGSC0003DMB000000051	1145574	T	C	ALTMinor	T	C	PGSC0003DMG400030559	7	0	0	0	0	0	0	0	0	0	0	0	0	0	0	1	0	0	0	0	0	0	0	0	0	0	0	0	0	0	0	0	0	0	0	0	0	0	0	0	0
PotVar0025740	PGSC0003DMB000000051	1145751	T	C	REFMinor	C	T	PGSC0003DMG400030559	10	0	0	0	0	0	0	0	0	0	0	0	0	1	0	1	0	0	0	0	0	0	0	0	0	0	0	0	0	0	0	0	0	0	0	0	0	0	0	0	0
PotVar0025764	PGSC0003DMB000000051	1148227	C	A	ALTMinor	C	A	PGSC0003DMG400030559	7	0	0	0	0	0	0	0	0	0	0	0	0	0	0	1	0	0	0	0	0	0	0	0	0	0	0	0	0	0	0	0	0	0	0	0	0	0	0	0	0
PotVar0025780	PGSC0003DMB000000051	1204835	G	A	ALTMinor	G	A	PGSC0003DMG400030557	8	0	0	0	0	0	0	0	0	0	0	0	0	0	0	1	0	0	0	0	0	1	0	0	0	0	0	0	0	0	0	0	0	0	0	0	0	0	0	0	0
PotVar0025824	PGSC0003DMB000000051	1205135	T	C	ALTMinor	T	C	PGSC0003DMG400030557	7	0	0	0	0	0	0	0	0	0	0	0	0	0	0	1	0	0	0	0	0	0	0	0	0	0	0	0	0	0	0	0	0	0	0	0	0	0	0	0	0
PotVar0025857	PGSC0003DMB000000051	1205410	C	T	ALTMinor	C	T	PGSC0003DMG400030557	8	0	1	0	0	0	0	0	0	0	0	0	0	0	0	1	0	0	0	0	0	0	0	0	0	0	0	0	0	0	0	0	0	0	0	0	0	0	0	0	0
PotVar0025939	PGSC0003DMB000000051	1206109	T	C	ALTMinor	T	C	PGSC0003DMG400030557	7	0	0	0	0	0	0	0	0	0	0	0	0	0	0	1	0	0	0	0	0	0	0	0	0	0	0	0	0	0	0	0	0	0	0	0	0	0	0	0	0
PotVar0025947	PGSC0003DMB000000051	1206146	G	A	ALTMinor	G	A	PGSC0003DMG400030557	7	0	0	0	0	0	0	0	0	0	0	0	0	0	0	1	0	0	0	0	0	0	0	0	0	0	0	0	0	0	0	0	0	0	0	0	0	0	0	0	0
PotVar0025978	PGSC0003DMB000000051	1206464	T	A	ALTMinor	T	A	PGSC0003DMG400030557	7	0	0	0	0	0	0	0	0	0	0	0	0	0	0	1	0	0	0	0	0	0	0	0	0	0	0	0	0	0	0	0	0	0	0	0	0	0	0	0	0
PotVar0026051	PGSC0003DMB000000051	1207220	T	G	ALTMinor	T	G	PGSC0003DMG400030557	7	0	0	0	0	0	0	0	0	0	0	0	0	0	0	1	0	0	0	0	0	0	0	0	0	0	0	0	0	0	0	0	0	0	0	0	0	0	0	0	0
PotVar0026055	PGSC0003DMB000000051	1207301	T	A	ALTMinor	T	A	PGSC0003DMG400030557	9	0	0	0	0	0	0	0	0	0	0	0	0	0	0	1	0	0	0	0	0	0	0	0	0	0	0	0	0	0	0	0	0	0	0	1	0	0	0	0	0
PotVar0026056	PGSC0003DMB000000051	1207310	G	C	ALTMinor	G	C	PGSC0003DMG400030557	7	0	0	0	0	0	0	0	0	0	0	0	0	0	0	1	0	0	0	0	0	0	0	0	0	0	0	0	0	0	0	0	0	0	0	0	0	0	0	0	0
PotVar0026061	PGSC0003DMB000000051	1207344	C	T	ALTMinor	C	T	PGSC0003DMG400030557	7	0	0	0	0	0	0	0	0	0	0	0	0	0	0	1	0	0	0	0	0	0	0	0	0	0	0	0	0	0	0	0	0	0	0	0	0	0	0	0	0
PotVar0026066	PGSC0003DMB000000051	1207405	A	T	ALTMinor	A	T	PGSC0003DMG400030557	13	0	0	0	0	0	0	0	0	0	0	0	0	0	0	2	0	0	0	0	0	0	0	0	0	0	0	0	0	0	0	0	0	0	0	0	0	0	0	0	0
PotVar0026107	PGSC0003DMB000000051	1580929	TG	CT	ALTMinor	TG	CT	PGSC0003DMG400030495	11	0	0	0	0	0	0	0	0	0	0	0	0	0	0	1	0	0	0	0	0	0	0	0	0	0	0	0	0	0	0	0	0	0	0	0	0	0	0	0	0
PotVar0026145	PGSC0003DMB000000051	1581400	G	A	ALTMinor	G	A	PGSC0003DMG400030495	6	0	0	0	0	0	0	0	0	0	0	0	0	0	0	1	0	0	0	0	0	0	0	0	0	0	0	0	0	0	0	0	0	0	0	0	0	0	0	0	0
PotVar0026160	PGSC0003DMB000000051	1581479	T	C	ALTMinor	T	C	PGSC0003DMG400030495	6	0	0	0	0	0	0	0	0	0	0	0	0	0	0	1	0	0	0	0	0	0	0	0	0	0	0	0	0	0	0	0	0	0	0	0	0	0	0	0	0
PotVar0026167	PGSC0003DMB000000051	1581504	C	A	ALTMinor	C	A	PGSC0003DMG400030495	7	-	0	0	0	0	0	0	0	0	0	0	0	0	0	1	0	0	0	0	0	0	0	0	0	0	0	0	0	0	0	0	0	0	0	0	0	0	0	0	0
PotVar0026176	PGSC0003DMB000000051	1581548	TC	AT	ALTMinor	TC	AT	PGSC0003DMG400030495	7	0	0	0	0	0	0	0	0	0	0	0	0	0	0	1	0	0	0	0	0	0	0	0	0	0	0	0	0	0	0	0	0	0	0	0	0	0	0	0	0
PotVar0026186	PGSC0003DMB000000051	1581668	A	G	ALTMinor	A	G	PGSC0003DMG400030495	7	0	0	0	0	0	0	0	0	0	0	0	0	0	0	1	0	0	0	0	0	0	0	0	0	0	0	0	0	0	0	0	0	0	0	0	0	0	0	0	0
PotVar0026187	PGSC0003DMB000000051	1581669	A	C	ALTMinor	A	C	PGSC0003DMG400030495	2	1	0	0	0	0	0	0	0	0	0	0	0	0	0	0	0	0	0	0	0	0	0	0	0	0	0	0	0	0	0	0	0	0	0	0	0	0	0	0	0
PotVar0026243	PGSC0003DMB000000051	1582239	C	T	ALTMinor	C	T	PGSC0003DMG400030495	9	0	0	0	0	0	0	0	0	0	0	0	0	0	0	1	0	0	0	0	0	0	0	0	0	0	0	0	0	0	0	0	0	0	0	0	0	0	0	0	0
PotVar0026246	PGSC0003DMB000000051	1582278	G	A	ALTMinor	G	A	PGSC0003DMG400030495	7	0	0	0	0	0	0	0	0	0	0	0	0	0	0	1	0	0	0	0	0	0	0	0	0	0	0	0	0	0	0	0	0	0	0	0	0	0	0	0	0
PotVar0026259	PGSC0003DMB000000051	1582529	A	G	ALTMinor	A	G	PGSC0003DMG400030495	7	0	0	0	0	0	0	0	0	0	0	0	0	0	0	1	0	0	0	0	0	0	0	0	0	0	0	0	0	0	0	0	0	0	0	0	0	0	0	0	0
PotVar0026276	PGSC0003DMB000000051	1582749	T	A	ALTMinor	T	A	PGSC0003DMG400030495	5	0	0	0	0	0	0	0	0	0	0	0	0	0	0	1	0	0	0	0	0	0	0	0	0	0	0	0	0	0	0	0	0	0	0	0	0	0	0	0	0
PotVar0026300	PGSC0003DMB000000051	1582961	C	T	ALTMinor	C	T	PGSC0003DMG400030495	8	0	0	0	0	0	0	0	0	0	0	0	0	0	0	1	0	0	0	0	0	0	0	0	0	0	0	0	0	0	0	0	0	0	0	0	0	0	0	0	0
PotVar0026308	PGSC0003DMB000000051	1583141	C	T	ALTMinor	C	T	PGSC0003DMG400030495	8	0	0	0	0	0	0	0	0	0	0	0	0	0	0	1	0	0	0	0	0	0	0	0	0	0	0	0	0	0	0	0	1	0	0	0	0	0	0	0	0
PotVar0026317	PGSC0003DMB000000051	1583477	C	T	ALTMinor	C	T	PGSC0003DMG400030495	7	0	0	0	0	0	0	0	0	0	0	0	0	0	0	1	0	0	0	0	0	0	0	0	0	0	0	0	0	0	0	0	0	0	0	0	0	0	0	0	0
PotVar0026353	PGSC0003DMB000000051	1666028	A	G	REFMinor	G	A	PGSC0003DMG400030491	2	1	0	0	0	0	0	0	0	0	0	0	0	0	0	0	0	0	0	0	0	0	0	0	0	0	0	0	0	0	0	0	0	0	0	0	0	0	0	0	0
PotVar0026354	PGSC0003DMB000000051	1666035	A	G	REFMinor	G	A	PGSC0003DMG400030491	2	1	0	0	0	0	0	0	0	0	0	0	0	0	0	0	0	0	0	0	0	0	0	0	0	0	0	0	0	0	0	0	0	0	0	0	0	0	0	0	0
PotVar0026365	PGSC0003DMB000000051	1666230	G	A	ALTMinor	G	A	PGSC0003DMG400030491	7	0	0	0	0	0	0	0	0	0	0	0	0	0	0	1	0	0	0	0	0	0	0	0	0	0	0	0	0	0	0	0	0	0	0	0	0	0	0	0	0
PotVar0026371	PGSC0003DMB000000051	1666347	G	A	REFMinor	A	G	PGSC0003DMG400030491	2	1	0	0	0	0	0	0	0	0	0	0	0	0	0	0	0	0	0	0	0	0	0	0	0	0	0	0	0	0	0	0	0	0	0	0	0	0	0	0	0
PotVar0026505	PGSC0003DMB000000051	1669550	T	C	ALTMinor	T	C	PGSC0003DMG400030491	6	0	0	0	0	0	0	0	0	0	0	0	0	0	0	1	0	0	0	0	0	0	0	0	0	0	0	0	0	0	0	0	0	0	0	0	0	0	0	0	0
PotVar0024593	PGSC0003DMB000000051	221310	TC	GT	ALTMinor	TC	GT	PGSC0003DMG400014546	4	0	0	0	0	0	0	0	0	0	0	0	0	0	0	1	0	0	0	0	0	0	0	0	0	0	0	0	0	0	0	0	0	0	0	0	0	0	0	0	0
PotVar0024675	PGSC0003DMB000000051	290077	G	C	ALTMinor	G	C	PGSC0003DMG400014568	4	0	0	0	0	0	0	0	0	0	0	0	0	0	0	1	0	0	0	0	0	0	0	0	0	0	0	0	0	0	0	0	0	0	0	0	0	0	0	0	0
PotVar0024752	PGSC0003DMB000000051	295005	T	G	ALTMinor	T	G	PGSC0003DMG400014549	4	0	0	0	0	0	0	0	0	0	0	0	0	0	0	1	0	0	0	0	0	0	0	0	0	0	0	0	0	0	0	0	-	0	0	0	0	0	0	0	0
PotVar0024805	PGSC0003DMB000000051	691563	A	G	ALTMinor	A	G	PGSC0003DMG400030577	4	0	0	0	0	0	0	0	0	0	0	0	0	0	0	1	0	0	0	0	0	0	0	0	0	0	0	0	0	0	0	0	0	0	0	0	0	0	0	0	0
PotVar0024812	PGSC0003DMB000000051	691644	C	T	ALTMinor	C	T	PGSC0003DMG400030577	4	0	0	0	0	0	0	0	0	0	0	0	0	0	0	1	0	0	0	0	0	0	0	0	0	0	0	0	0	0	0	0	0	0	0	0	0	0	0	0	0
PotVar0024831	PGSC0003DMB000000051	691881	A	G	ALTMinor	A	G	PGSC0003DMG400030577	4	0	0	0	0	0	0	0	0	0	0	0	0	0	0	1	0	0	0	0	0	0	0	0	0	0	0	0	0	0	0	0	0	0	0	0	0	0	0	0	0
PotVar0024859	PGSC0003DMB000000051	692163	A	T	ALTMinor	A	T	PGSC0003DMG400030577	5	0	0	0	0	0	0	0	0	0	0	0	0	1	0	1	0	0	0	0	0	0	0	0	0	0	0	0	0	0	0	0	0	0	0	0	0	0	0	0	0
PotVar0024864	PGSC0003DMB000000051	692211	C	T	ALTMinor	C	T	PGSC0003DMG400030577	4	0	0	0	0	0	0	0	0	0	0	0	0	0	0	1	0	0	0	0	0	0	0	0	0	0	0	0	0	0	0	0	0	0	0	0	0	0	0	0	0
PotVar0024897	PGSC0003DMB000000051	692559	T	C	ALTMinor	T	C	PGSC0003DMG400030577	4	0	0	0	0	0	0	0	0	0	0	0	0	0	0	1	0	0	0	0	0	0	0	0	0	0	0	0	0	0	0	0	0	0	0	0	0	0	0	0	0
PotVar0024898	PGSC0003DMB000000051	692562	A	G	ALTMinor	A	G	PGSC0003DMG400030577	4	0	0	0	0	0	0	0	0	0	0	0	0	0	0	1	0	0	0	0	0	0	0	0	0	0	0	0	0	0	0	0	0	0	0	0	0	0	0	0	0
PotVar0024900	PGSC0003DMB000000051	692574	C	T	ALTMinor	C	T	PGSC0003DMG400030577	4	0	0	0	0	0	0	0	0	0	0	0	0	0	0	1	0	0	0	0	0	0	0	0	0	0	0	0	0	0	0	0	0	0	0	0	0	0	0	0	0
PotVar0024906	PGSC0003DMB000000051	692620	G	A	ALTMinor	G	A	PGSC0003DMG400030577	6	0	0	0	0	0	0	0	0	0	0	0	0	1	0	1	0	0	0	0	0	0	0	0	0	0	0	0	0	0	0	0	0	0	0	0	0	0	0	0	0
PotVar0024912	PGSC0003DMB000000051	692664	G	T	ALTMinor	G	T	PGSC0003DMG400030577	5	0	0	0	0	0	0	0	0	0	0	0	0	0	0	1	0	0	0	0	0	0	0	0	0	0	0	0	0	0	0	0	0	0	0	0	0	0	0	0	0
PotVar0024935	PGSC0003DMB000000051	693000	A	C	ALTMinor	A	C	PGSC0003DMG400030577	6	0	0	0	0	0	0	0	0	0	0	1	0	0	0	1	0	0	0	0	0	0	0	0	0	0	0	0	0	0	0	0	0	0	0	0	0	0	0	0	0
PotVar0024943	PGSC0003DMB000000051	693107	T	TC	ALTMinor	T	TC	PGSC0003DMG400030577	5	0	0	0	0	0	0	0	0	0	0	0	0	0	0	1	0	0	0	0	0	0	0	0	0	0	0	0	0	0	0	0	0	0	0	0	0	0	0	0	0
PotVar0024948	PGSC0003DMB000000051	693164	C	T	ALTMinor	C	T	PGSC0003DMG400030577	4	0	0	0	0	0	0	0	0	0	0	0	0	0	0	1	0	0	0	0	0	0	0	0	0	0	0	0	0	0	0	0	0	0	0	0	0	0	0	0	0
PotVar0024949	PGSC0003DMB000000051	693167	A	G	ALTMinor	A	G	PGSC0003DMG400030577	5	0	0	0	0	0	0	0	0	0	0	0	0	0	0	1	0	0	0	0	0	0	0	0	0	0	0	0	0	0	0	0	0	0	0	0	0	0	0	0	0
PotVar0024961	PGSC0003DMB000000051	693251	G	A	ALTMinor	G	A	PGSC0003DMG400030577	4	0	0	0	0	0	0	0	0	0	0	0	0	0	0	1	0	0	0	0	0	0	0	0	0	0	0	0	0	0	0	0	0	0	0	0	0	0	0	0	0
PotVar0024962	PGSC0003DMB000000051	693270	A	G	ALTMinor	A	G	PGSC0003DMG400030577	4	0	0	0	0	0	0	0	0	0	0	0	0	0	0	1	0	0	0	0	0	0	0	0	0	0	0	0	0	0	0	0	0	0	0	0	0	0	0	0	0
PotVar0024963	PGSC0003DMB000000051	693273	A	C	ALTMinor	A	C	PGSC0003DMG400030577	4	0	0	0	0	0	0	0	0	0	0	0	0	0	0	1	0	0	0	0	0	0	0	0	0	0	0	0	0	0	0	0	0	0	0	0	0	0	0	0	0
PotVar0024988	PGSC0003DMB000000051	694336	AC	TT	ALTMinor	AC	TT	PGSC0003DMG400030577	4	0	0	0	0	0	0	0	0	0	0	0	0	0	0	1	0	0	0	0	0	0	0	0	0	0	0	0	0	0	0	0	0	0	0	0	0	0	0	0	0
PotVar0025004	PGSC0003DMB000000051	694544	C	A	ALTMinor	C	A	PGSC0003DMG400030577	4	0	0	0	0	0	0	0	0	0	0	0	0	0	0	1	0	0	0	0	0	0	0	0	0	0	0	0	0	0	0	0	0	0	0	0	0	0	0	0	0
PotVar0025006	PGSC0003DMB000000051	694555	A	G	ALTMinor	A	G	PGSC0003DMG400030577	4	0	0	0	0	0	0	0	0	0	0	0	0	0	0	1	0	0	0	0	0	0	0	0	0	0	0	0	0	0	0	0	0	0	0	0	0	0	0	0	0
PotVar0025008	PGSC0003DMB000000051	694591	T	C	ALTMinor	T	C	PGSC0003DMG400030577	4	0	0	0	0	0	0	0	0	0	0	0	0	0	0	1	0	0	0	0	0	0	0	0	0	0	0	0	0	0	0	0	0	0	0	0	0	0	0	0	0
PotVar0025037	PGSC0003DMB000000051	695895	A	T	ALTMinor	A	T	PGSC0003DMG400030577	4	0	0	0	0	0	0	0	0	0	0	0	0	0	0	1	0	0	0	0	0	0	0	0	0	0	0	0	0	0	0	0	0	0	0	0	0	0	0	0	0
PotVar0025039	PGSC0003DMB000000051	695908	A	T	ALTMinor	A	T	PGSC0003DMG400030577	5	0	0	0	0	0	0	0	0	0	0	0	0	0	0	1	0	0	0	0	0	0	0	0	0	0	0	0	0	0	0	0	0	0	0	0	0	0	0	0	0
PotVar0025055	PGSC0003DMB000000051	696327	GTATTTCCCAAT	G	ALTMinor	GTATTTCCCAAT	G	PGSC0003DMG400030577	6	0	0	0	1	0	0	0	0	0	0	0	0	0	0	0	1	0	0	0	0	0	0	0	0	1	0	0	0	0	0	0	0	0	0	0	0	0	0	0	0
PotVar0025082	PGSC0003DMB000000051	696760	A	C	ALTMinor	A	C	PGSC0003DMG400030577	5	0	0	0	0	0	0	0	0	0	0	0	0	0	0	1	0	0	0	0	0	0	0	0	0	0	0	0	0	0	0	0	0	0	0	0	0	0	0	0	0
PotVar0025084	PGSC0003DMB000000051	696771	GT	G	ALTMinor	GT	G	PGSC0003DMG400030577	4	0	0	0	0	0	0	0	0	0	0	0	0	0	0	1	0	0	0	0	0	0	0	0	0	0	0	0	0	0	0	0	0	0	0	0	0	0	0	0	0
PotVar0025093	PGSC0003DMB000000051	696876	C	T	ALTMinor	C	T	PGSC0003DMG400030577	12	0	0	0	0	0	0	0	0	0	0	-	0	2	0	1	0	0	0	0	0	0	0	0	0	0	0	0	0	0	-	0	0	0	0	-	0	0	0	0	0
PotVar0025142	PGSC0003DMB000000051	730915	G	A	ALTMinor	G	A	PGSC0003DMG403030532	3	-	0	0	0	0	0	0	0	0	0	0	0	0	0	1	0	0	0	0	0	0	0	0	0	0	0	0	0	0	0	0	0	0	0	0	0	0	0	0	0
PotVar0025145	PGSC0003DMB000000051	730939	G	A	ALTMinor	G	A	PGSC0003DMG403030532	5	0	0	0	0	0	0	0	0	0	0	0	0	0	0	1	0	0	0	0	0	0	0	0	0	0	0	0	0	0	0	0	0	0	0	0	0	0	0	0	0
PotVar0025166	PGSC0003DMB000000051	731221	G	A	ALTMinor	G	A	PGSC0003DMG403030532	4	0	0	0	0	0	0	0	0	0	0	0	0	0	0	1	0	0	0	0	0	0	0	0	0	0	0	0	0	0	0	0	0	0	0	0	0	0	0	0	0
PotVar0025168	PGSC0003DMB000000051	731231	GTC	G	ALTMinor	GTC	G	PGSC0003DMG403030532	4	0	0	0	0	0	0	0	0	0	0	0	0	0	0	1	0	0	0	0	0	0	0	0	0	0	0	0	0	0	0	0	0	0	0	0	0	0	0	0	0
PotVar0025177	PGSC0003DMB000000051	731296	T	C	ALTMinor	T	C	PGSC0003DMG403030532	4	0	0	0	0	0	0	0	0	0	0	0	0	0	0	1	0	0	0	0	0	0	0	0	0	0	0	0	0	0	0	0	0	0	0	0	0	0	0	0	0
PotVar0025184	PGSC0003DMB000000051	731382	C	T	ALTMinor	C	T	PGSC0003DMG403030532	5	-	0	0	0	0	0	0	0	0	0	0	0	0	0	2	0	0	0	0	0	0	0	0	0	0	0	0	0	0	0	0	0	0	0	0	0	0	0	0	0
PotVar0025194	PGSC0003DMB000000051	732328	G	T	ALTMinor	G	T	PGSC0003DMG403030532	4	0	0	0	0	0	0	0	0	0	0	0	0	0	0	1	0	0	0	0	0	0	0	0	0	0	0	0	0	0	0	0	0	0	0	0	0	0	0	0	0
PotVar0025202	PGSC0003DMB000000051	732391	A	G	ALTMinor	A	G	PGSC0003DMG403030532	4	0	0	0	0	0	0	0	0	0	0	0	0	0	0	1	0	0	0	0	0	0	0	0	0	0	0	0	0	0	0	0	0	0	0	0	0	0	0	0	0
PotVar0025205	PGSC0003DMB000000051	732426	T	C	ALTMinor	T	C	PGSC0003DMG403030532	4	0	0	0	0	0	0	0	0	0	0	0	0	0	0	1	0	0	0	0	0	0	0	0	0	0	0	0	0	0	0	0	0	0	0	0	0	0	0	0	0
PotVar0025226	PGSC0003DMB000000051	732585	T	C	ALTMinor	T	C	PGSC0003DMG403030532	4	0	0	0	0	0	0	0	0	0	0	0	0	0	0	1	0	0	0	0	0	0	0	0	0	0	0	0	0	0	0	0	0	0	0	0	0	0	0	0	0
PotVar0025243	PGSC0003DMB000000051	732661	C	T	ALTMinor	C	T	PGSC0003DMG403030532	4	0	0	0	0	0	0	0	0	0	0	0	0	0	0	1	0	0	0	0	0	0	0	0	0	0	0	0	0	0	0	0	0	0	0	0	0	0	0	0	0
PotVar0025264	PGSC0003DMB000000051	732772	T	G	ALTMinor	T	G	PGSC0003DMG403030532	4	0	0	0	0	0	0	0	0	0	0	0	0	0	0	1	0	0	0	0	0	0	0	0	0	0	0	0	0	0	0	0	0	0	0	0	0	0	0	0	0
PotVar0025268	PGSC0003DMB000000051	732789	A	C	ALTMinor	A	C	PGSC0003DMG403030532	3	0	0	0	0	0	0	0	0	0	0	0	0	0	0	1	0	0	0	0	0	0	0	0	0	0	0	0	0	0	0	0	0	0	0	0	0	0	0	0	0
PotVar0025365	PGSC0003DMB000000051	993883	C	T	REFMinor	T	C	AFLP	6	1	0	0	0	0	1	0	0	0	0	0	0	0	0	1	0	0	0	0	0	0	0	0	0	0	0	0	0	0	0	0	0	0	0	0	0	0	0	0	0
PotVar0025378	PGSC0003DMB000000051	994013	G	A	ALTMinor	G	A	AFLP	4	0	0	0	0	0	0	0	0	0	0	0	0	0	0	1	0	0	0	0	0	0	0	0	0	0	0	0	0	0	0	0	0	0	0	0	0	0	0	0	0
PotVar0025382	PGSC0003DMB000000051	994053	T	A	REFMinor	A	T	AFLP	3	1	0	0	0	0	1	0	0	0	0	0	0	0	0	0	0	0	0	0	0	0	0	0	0	0	0	0	0	0	0	0	0	0	0	0	0	0	0	0	0
PotVar0025383	PGSC0003DMB000000051	994060	A	G	ALTMinor	A	G	AFLP	4	0	0	0	0	0	0	0	0	0	0	0	0	0	0	1	0	0	0	0	0	0	0	0	0	0	0	0	0	0	0	0	0	0	0	0	0	0	0	0	0
PotVar0025392	PGSC0003DMB000000051	994128	C	CA	ALTMinor	C	CA	AFLP	4	0	0	0	0	0	0	0	0	0	0	0	0	0	0	1	0	0	0	0	0	0	0	0	0	0	0	0	0	0	0	0	0	0	0	0	0	0	0	0	0
PotVar0025394	PGSC0003DMB000000051	994146	A	C	ALTMinor	A	C	AFLP	6	0	0	0	0	0	0	0	0	0	0	0	0	0	0	2	0	0	0	0	0	0	0	0	0	0	0	0	0	0	1	0	0	0	0	0	0	0	0	0	0
PotVar0025399	PGSC0003DMB000000051	994180	G	A	ALTMinor	G	A	AFLP	5	0	0	0	0	0	0	0	0	0	0	0	0	0	0	2	0	0	0	0	0	0	0	0	0	0	0	0	0	0	0	0	0	0	0	0	0	0	0	0	0
PotVar0025406	PGSC0003DMB000000051	994231	C	T	ALTMinor	C	T	AFLP	5	0	0	0	0	0	0	0	0	0	0	0	0	0	0	2	0	0	0	0	0	0	0	0	0	0	0	0	0	0	0	0	0	0	0	0	0	0	0	0	0
PotVar0025417	PGSC0003DMB000000051	994329	TC	T	ALTMinor	TC	T	AFLP	5	0	0	0	1	0	0	0	0	0	0	0	0	0	0	1	0	0	0	0	0	0	0	0	0	0	0	0	0	0	0	0	0	0	0	0	0	0	0	0	0
PotVar0077877	PGSC0003DMB000000192	4906	AAT	A	ALTMinor	AAT	A	PGSC0003DMG401018402	7	0	0	0	0	0	0	0	0	0	0	0	0	0	0	1	0	0	0	0	0	0	0	0	0	0	0	0	0	0	0	0	0	0	0	0	0	0	0	0	0
PotVar0077899	PGSC0003DMB000000192	5464	A	C	ALTMinor	A	C	PGSC0003DMG401018402	7	0	0	0	0	0	0	0	0	0	0	0	0	0	0	1	0	0	0	0	0	0	0	0	0	0	0	0	0	0	0	0	0	0	0	0	0	0	0	0	0
PotVar0077963	PGSC0003DMB000000192	6971	T	A	ALTMinor	T	A	PGSC0003DMG402018402	7	0	0	0	0	0	0	0	0	0	0	0	0	0	0	1	0	0	0	0	0	0	0	0	0	0	0	0	0	0	0	0	0	0	0	0	0	0	0	0	0
PotVar0078003	PGSC0003DMB000000192	8968	C	A	ALTMinor	C	A	PGSC0003DMG402018402	8	0	0	0	0	0	0	0	0	0	0	0	0	0	0	1	0	0	0	0	0	0	0	0	0	0	0	0	0	0	0	0	0	0	0	0	0	0	0	0	0
PotVar0078012	PGSC0003DMB000000192	9067	C	A	ALTMinor	C	A	PGSC0003DMG402018402	6	-	0	0	0	0	0	0	0	0	0	0	0	0	0	1	0	0	0	-	0	0	0	0	0	0	0	0	0	0	0	0	0	0	0	0	0	0	0	0	0
PotVar0078022	PGSC0003DMB000000192	9792	C	T	ALTMinor	C	T	PGSC0003DMG402018402	7	0	0	0	0	0	0	0	0	0	0	0	0	0	0	1	0	0	0	0	0	0	0	0	0	0	0	0	0	0	0	0	0	0	0	0	0	0	0	0	0
PotVar0078025	PGSC0003DMB000000192	9874	A	C	ALTMinor	A	C	PGSC0003DMG402018402	7	0	0	0	0	0	0	0	0	0	0	0	0	0	0	1	0	0	0	0	0	0	0	0	0	0	0	0	0	0	0	0	0	0	0	0	0	0	0	0	0
PotVar0078081	PGSC0003DMB000000192	11180	T	C	ALTMinor	T	C	PGSC0003DMG402018402	7	0	0	0	0	0	0	0	0	0	0	0	0	0	0	1	0	0	0	0	0	0	0	0	0	0	0	0	0	0	0	0	0	0	0	0	0	0	0	0	0
PotVar0078106	PGSC0003DMB000000192	11508	C	T	ALTMinor	C	T	PGSC0003DMG402018402	10	0	0	0	0	0	0	0	0	0	0	0	0	0	0	1	0	0	0	0	0	0	0	0	0	0	0	0	0	0	0	0	0	0	0	0	0	0	0	0	0
PotVar0078111	PGSC0003DMB000000192	12722	G	A	ALTMinor	G	A	PGSC0003DMG403018402	10	0	0	0	0	0	0	0	0	0	0	0	0	0	0	1	0	0	0	0	0	0	0	0	0	0	0	0	0	0	0	0	0	0	0	0	0	0	0	0	0
PotVar0078125	PGSC0003DMB000000192	12890	G	A	ALTMinor	G	A	PGSC0003DMG403018402	10	0	0	0	0	1	0	0	0	0	0	0	0	0	0	1	0	0	0	0	0	0	0	0	0	0	0	0	0	0	0	0	0	0	0	0	0	0	0	0	0
PotVar0078143	PGSC0003DMB000000192	13124	T	A	ALTMinor	T	A	PGSC0003DMG403018402	8	0	0	0	0	0	0	0	0	0	0	0	0	0	0	1	0	0	0	0	0	0	0	0	0	0	0	0	0	0	0	0	0	0	0	0	0	0	0	0	0
PotVar0078168	PGSC0003DMB000000192	13377	C	T	ALTMinor	C	T	PGSC0003DMG403018402	7	0	0	0	0	0	0	0	0	0	0	0	0	0	0	1	0	0	0	0	0	0	0	0	0	0	0	0	0	0	0	0	0	0	0	0	0	0	0	0	0
PotVar0078184	PGSC0003DMB000000192	13673	T	C	ALTMinor	T	C	PGSC0003DMG403018402	7	0	0	0	0	0	0	0	0	0	0	0	0	0	0	1	0	0	0	0	0	0	0	0	0	0	0	0	0	0	0	0	0	0	0	0	0	0	0	0	0
PotVar0078186	PGSC0003DMB000000192	13732	G	T	ALTMinor	G	T	PGSC0003DMG403018402	7	0	0	0	0	0	0	0	0	0	0	0	0	0	0	1	0	0	0	0	0	0	0	0	0	0	0	0	0	0	0	0	0	0	0	0	0	0	0	0	0
PotVar0078194	PGSC0003DMB000000192	13839	TC	AT	ALTMinor	TC	AT	PGSC0003DMG403018402	7	0	0	0	0	0	0	0	0	0	0	0	0	0	0	1	0	0	0	0	0	0	0	0	0	0	0	0	0	0	0	0	0	0	0	0	0	0	0	0	0
PotVar0078203	PGSC0003DMB000000192	13965	G	A	ALTMinor	G	A	PGSC0003DMG403018402	8	0	0	0	0	0	0	0	0	0	0	0	0	0	0	1	0	0	0	0	0	0	0	0	0	0	0	0	0	0	0	0	0	0	0	0	0	0	0	0	0
PotVar0078229	PGSC0003DMB000000192	14437	C	T	ALTMinor	C	T	PGSC0003DMG403018402	7	0	0	0	0	0	0	0	0	0	0	0	0	0	0	1	0	0	0	0	0	0	0	0	0	0	0	0	0	0	0	0	0	0	0	0	0	0	0	0	0
PotVar0078252	PGSC0003DMB000000192	15428	T	C	ALTMinor	T	C	PGSC0003DMG403018402	8	0	0	0	0	0	0	0	0	0	0	0	0	0	0	1	0	0	0	0	0	0	0	0	0	0	0	0	0	0	0	0	0	0	0	0	0	0	0	0	0
PotVar0078281	PGSC0003DMB000000192	16338	A	T	ALTMinor	A	T	AFLP	7	0	0	0	0	0	0	0	0	0	0	0	0	0	0	1	0	0	0	0	0	0	0	0	0	0	0	0	0	0	0	0	0	0	0	0	0	0	0	0	0
PotVar0078284	PGSC0003DMB000000192	16413	C	A	ALTMinor	C	A	AFLP	8	0	0	0	0	1	0	0	0	0	0	0	0	0	0	1	0	0	0	0	0	0	0	0	0	0	0	0	0	0	0	0	0	0	0	0	0	0	0	0	0
PotVar0078285	PGSC0003DMB000000192	16416	T	C	ALTMinor	T	C	AFLP	8	0	0	0	0	0	0	0	0	0	0	0	0	0	0	1	0	0	0	0	0	0	0	0	0	0	0	0	0	0	0	0	0	0	0	1	0	0	0	0	0
PotVar0078299	PGSC0003DMB000000192	16534	C	T	ALTMinor	C	T	AFLP	8	0	0	0	0	1	0	0	0	0	0	0	0	0	0	1	0	0	0	0	0	0	0	0	0	0	0	0	0	0	0	0	0	0	0	0	0	0	0	0	0
PotVar0078349	PGSC0003DMB000000192	20613	A	G	ALTMinor	A	G	PGSC0003DMG400018422	8	0	0	0	0	0	0	0	0	0	0	0	0	0	0	1	0	0	0	0	0	0	0	0	0	0	0	0	0	0	1	0	0	0	0	0	0	0	0	0	0
PotVar0078368	PGSC0003DMB000000192	20760	T	C	ALTMinor	T	C	PGSC0003DMG400018422	14	0	0	0	0	0	0	0	0	0	0	0	0	0	0	2	0	0	0	0	0	0	0	0	0	0	0	0	0	0	0	0	0	-	0	-	0	0	0	0	0
PotVar0078402	PGSC0003DMB000000192	21076	GC	AT	ALTMinor	GC	AT	PGSC0003DMG400018422	8	-	0	0	0	0	0	0	0	-	0	0	0	0	0	1	0	0	0	0	0	0	0	0	0	0	0	0	0	0	0	0	0	0	0	0	0	0	0	0	0
PotVar0078434	PGSC0003DMB000000192	21416	G	T	ALTMinor	G	T	PGSC0003DMG400018422	7	0	0	0	0	0	0	0	0	0	0	0	0	0	0	1	0	0	0	0	0	0	0	0	0	0	0	0	0	0	0	0	0	0	0	0	0	0	0	0	0
PotVar0078457	PGSC0003DMB000000192	21764	G	A	ALTMinor	G	A	PGSC0003DMG400018422	5	1	0	0	0	0	1	0	0	0	0	0	0	0	0	0	0	0	0	0	0	0	0	0	0	0	0	0	0	0	0	0	0	0	0	1	0	0	0	0	0
PotVar0078466	PGSC0003DMB000000192	21821	A	G	ALTMinor	A	G	PGSC0003DMG400018422	7	0	0	0	0	0	0	0	0	0	0	0	0	0	0	1	0	0	0	0	0	0	0	0	0	0	0	0	0	0	0	0	0	0	0	0	0	0	0	0	0
PotVar0078469	PGSC0003DMB000000192	21869	T	C	ALTMinor	T	C	PGSC0003DMG400018422	7	0	0	0	0	0	0	0	0	0	0	0	0	0	0	1	0	0	0	0	0	0	0	0	0	0	0	0	0	0	0	0	0	0	0	0	0	0	0	0	0
PotVar0078548	PGSC0003DMB000000192	23605	G	A	ALTMinor	G	A	PGSC0003DMG400018422	9	-	-	0	0	0	0	0	0	-	0	0	0	0	0	2	0	0	0	-	0	0	0	0	0	0	0	0	0	0	-	0	0	0	-	0	0	0	0	0	0
PotVar0078563	PGSC0003DMB000000192	23775	A	G	ALTMinor	A	G	PGSC0003DMG400018422	7	0	0	0	0	0	0	0	0	0	0	0	0	0	0	1	0	0	0	0	0	0	0	0	0	0	0	0	0	0	0	0	0	0	0	0	0	0	0	0	0
PotVar0078571	PGSC0003DMB000000192	23977	T	C	ALTMinor	T	C	PGSC0003DMG400018422	7	0	0	0	0	0	0	0	0	0	0	0	0	0	0	1	0	0	0	0	0	0	0	0	0	0	0	0	0	0	0	0	0	0	0	0	0	0	0	0	0
PotVar0078596	PGSC0003DMB000000192	24151	A	AC	ALTMinor	A	AC	PGSC0003DMG400018422	8	0	0	0	0	0	0	0	0	0	0	1	0	0	0	1	0	0	0	0	0	0	0	0	0	0	0	0	0	0	0	0	0	0	0	0	0	0	0	0	0
PotVar0078600	PGSC0003DMB000000192	24159	A	AAG	ALTMinor	A	AAG	PGSC0003DMG400018422	7	0	0	0	0	0	0	0	0	0	0	0	0	0	0	1	0	0	0	0	0	0	0	0	0	0	0	0	0	0	0	0	0	0	0	0	0	0	0	0	0
PotVar0078652	PGSC0003DMB000000192	35754	A	T	ALTMinor	A	T	PGSC0003DMG400018423	7	0	0	0	0	0	0	0	0	0	0	0	0	0	0	1	0	0	0	0	0	0	0	0	0	0	0	0	0	0	0	0	0	0	0	0	0	0	0	0	0
PotVar0078659	PGSC0003DMB000000192	35826	T	G	ALTMinor	T	G	PGSC0003DMG400018423	9	0	0	0	0	0	0	0	0	0	0	0	0	0	0	1	0	0	0	0	0	0	0	0	0	0	0	0	0	0	0	1	0	0	0	0	0	0	0	0	0
PotVar0078670	PGSC0003DMB000000192	36034	G	A	ALTMinor	G	A	PGSC0003DMG400018423	7	0	0	0	0	0	0	0	0	0	0	0	0	0	0	1	0	0	0	0	0	0	0	0	0	0	0	0	0	0	0	0	0	0	0	0	0	0	0	0	0
PotVar0078674	PGSC0003DMB000000192	36075	G	A	ALTMinor	G	A	PGSC0003DMG400018423	7	0	0	0	0	0	0	0	0	0	0	0	0	0	0	1	0	0	0	0	0	0	0	0	0	0	0	0	0	0	0	0	0	0	0	0	0	0	0	0	0
PotVar0078836	PGSC0003DMB000000192	40814	C	T	ALTMinor	C	T	PGSC0003DMG400018403	9	0	0	0	0	0	0	0	0	0	0	0	0	0	0	1	0	0	0	0	0	0	0	0	0	0	0	0	0	0	0	1	0	0	0	0	0	0	0	0	0
PotVar0078852	PGSC0003DMB000000192	41074	T	C	REFMinor	C	T	PGSC0003DMG400018403	7	0	0	0	0	0	0	0	0	0	0	0	0	0	0	1	0	0	0	0	0	0	0	0	0	0	0	0	0	0	0	0	0	0	0	0	0	0	0	0	0
PotVar0078886	PGSC0003DMB000000192	45671	C	A	ALTMinor	C	A	PGSC0003DMG400018403	8	-	0	0	0	0	0	0	0	0	0	0	0	0	0	1	0	0	0	0	0	0	0	0	0	0	0	0	0	0	0	0	0	0	0	0	0	0	0	0	0
PotVar0078892	PGSC0003DMB000000192	45716	A	C	ALTMinor	A	C	PGSC0003DMG400018403	9	0	0	0	0	0	0	0	0	0	0	0	0	0	0	1	0	0	0	0	0	0	0	0	0	0	0	0	0	0	0	0	0	0	0	0	0	0	0	0	0
PotVar0078895	PGSC0003DMB000000192	45749	C	G	ALTMinor	C	G	PGSC0003DMG400018403	8	0	0	0	0	0	0	0	0	0	0	0	0	0	0	1	0	0	0	0	0	0	0	0	0	0	0	0	0	0	0	0	0	0	0	0	0	0	0	0	0
PotVar0078907	PGSC0003DMB000000192	46653	G	A	ALTMinor	G	A	PGSC0003DMG400018403	8	0	0	0	0	0	0	0	0	0	0	0	0	0	0	1	0	0	0	0	0	0	0	0	0	1	0	0	0	0	0	0	0	0	0	0	0	0	0	0	0
PotVar0078948	PGSC0003DMB000000192	48213	CTG	C	ALTMinor	CTG	C	PGSC0003DMG400018403	7	0	0	0	0	0	0	0	0	0	0	0	0	0	0	1	0	0	0	0	0	0	0	0	0	0	0	0	0	0	0	0	0	0	0	0	0	0	0	0	0
PotVar0078965	PGSC0003DMB000000192	50370	G	T	ALTMinor	G	T	PGSC0003DMG400018403	7	0	0	0	0	0	0	0	0	0	0	0	0	0	0	1	0	0	0	0	0	0	0	0	0	0	0	0	0	0	0	0	0	0	0	0	0	0	0	0	0
PotVar0078972	PGSC0003DMB000000192	50473	C	T	ALTMinor	C	T	PGSC0003DMG400018403	7	0	0	0	0	0	0	0	0	0	0	0	0	0	0	1	0	0	0	0	0	0	0	0	0	0	0	0	0	0	0	0	0	0	0	0	0	0	0	0	0
PotVar0079001	PGSC0003DMB000000192	50901	T	C	ALTMinor	T	C	PGSC0003DMG400018403	7	0	0	0	0	0	0	0	0	0	0	0	0	0	0	1	0	0	0	0	0	0	0	0	0	0	0	0	0	0	0	0	0	0	0	0	0	0	0	0	0
PotVar0079003	PGSC0003DMB000000192	50973	T	C	ALTMinor	T	C	PGSC0003DMG400018403	7	0	0	0	0	0	0	0	0	0	0	0	0	0	0	1	0	0	0	0	0	0	0	0	0	0	0	0	0	0	0	0	0	0	0	0	0	0	0	0	0
PotVar0079004	PGSC0003DMB000000192	50991	C	T	ALTMinor	C	T	PGSC0003DMG400018403	7	0	0	0	0	0	0	0	0	0	0	0	0	0	0	1	0	0	0	0	0	0	0	0	0	0	0	0	0	0	0	0	0	0	0	0	0	0	0	0	0
PotVar0079016	PGSC0003DMB000000192	51086	G	T	ALTMinor	G	T	PGSC0003DMG400018403	7	0	0	0	0	0	0	0	0	0	0	0	0	0	0	1	0	0	0	0	0	0	0	0	0	0	0	0	0	0	0	0	0	0	0	0	0	0	0	0	0
PotVar0079021	PGSC0003DMB000000192	90792	G	T	ALTMinor	G	T	PGSC0003DMG400018405	7	0	0	0	0	0	0	0	0	0	0	0	0	0	0	1	0	0	0	0	0	0	0	0	0	0	0	0	0	0	0	0	0	0	0	0	0	0	0	0	0
PotVar0079055	PGSC0003DMB000000192	92226	CA	AT	ALTMinor	CA	AT	PGSC0003DMG400018405	8	0	0	0	0	0	0	0	0	0	0	0	0	0	0	1	0	0	0	0	0	0	0	0	0	0	0	0	0	0	0	0	0	0	0	0	0	0	0	0	0
PotVar0079104	PGSC0003DMB000000192	93138	G	A	ALTMinor	G	A	PGSC0003DMG400018405	7	0	0	0	0	0	0	0	0	0	0	0	0	0	0	1	0	0	0	0	0	0	0	0	0	0	0	0	0	0	0	0	0	0	0	0	0	0	0	0	0
PotVar0079113	PGSC0003DMB000000192	93316	C	T	ALTMinor	C	T	PGSC0003DMG400018405	7	0	0	0	0	0	0	0	0	0	0	0	0	0	0	1	0	0	0	0	0	0	0	0	0	0	0	0	0	0	0	0	0	0	0	0	0	0	0	0	0
PotVar0079115	PGSC0003DMB000000192	93367	A	T	ALTMinor	A	T	PGSC0003DMG400018405	7	0	0	0	0	0	0	0	0	0	0	0	0	0	0	1	0	0	0	0	0	0	0	0	0	0	0	0	0	0	0	0	0	0	0	0	0	0	0	0	0
PotVar0079124	PGSC0003DMB000000192	93551	C	A	ALTMinor	C	A	PGSC0003DMG400018405	7	0	0	0	0	0	0	0	0	0	0	0	0	0	0	1	0	0	0	0	0	0	0	0	0	0	0	0	0	0	0	0	0	0	0	0	0	0	0	0	0
PotVar0079127	PGSC0003DMB000000192	93584	T	C	ALTMinor	T	C	PGSC0003DMG400018405	8	0	1	0	0	0	0	0	0	0	0	0	0	0	0	1	0	0	0	0	0	0	0	0	0	0	0	0	0	0	0	0	0	0	0	0	0	0	0	0	0
PotVar0079149	PGSC0003DMB000000192	93873	C	T	ALTMinor	C	T	PGSC0003DMG400018405	7	0	0	0	0	0	0	0	0	0	0	0	0	0	0	1	0	0	0	0	0	0	0	0	0	0	0	0	0	0	0	0	0	0	0	0	0	0	0	0	0
PotVar0079151	PGSC0003DMB000000192	93922	A	T	ALTMinor	A	T	PGSC0003DMG400018405	7	0	0	0	0	0	0	0	0	0	0	0	0	0	0	1	0	0	0	0	0	0	0	0	0	0	0	0	0	0	0	0	0	0	0	0	0	0	0	0	0
PotVar0079163	PGSC0003DMB000000192	94204	T	C	ALTMinor	T	C	PGSC0003DMG400018405	8	0	0	0	0	0	0	0	0	0	0	0	0	0	0	1	0	0	0	1	0	0	0	0	0	0	0	0	0	0	0	0	0	0	0	0	0	0	0	0	0
PotVar0079178	PGSC0003DMB000000192	94387	T	G	ALTMinor	T	G	PGSC0003DMG400018405	7	0	0	0	0	0	0	0	0	0	0	0	0	0	0	1	0	0	0	0	0	0	0	0	0	0	0	0	0	0	0	0	0	0	0	0	0	0	0	0	0
PotVar0079184	PGSC0003DMB000000192	94708	G	T	ALTMinor	G	T	PGSC0003DMG400018405	14	0	0	0	0	0	0	0	0	0	0	0	0	0	0	1	0	0	0	0	0	0	0	0	0	0	0	0	0	0	0	0	0	0	0	0	0	0	0	0	0
PotVar0079192	PGSC0003DMB000000192	94768	A	C	ALTMinor	A	C	PGSC0003DMG400018405	7	0	0	0	0	0	0	0	0	0	0	0	0	0	0	1	0	0	0	0	0	0	0	0	0	0	0	0	0	0	0	0	0	0	0	0	0	0	0	0	0
PotVar0079208	PGSC0003DMB000000192	94934	TTCTA	T	ALTMinor	TTCTA	T	PGSC0003DMG400018405	7	0	0	0	0	0	0	0	0	0	0	0	0	0	0	1	0	0	0	0	0	0	0	0	0	0	0	0	0	0	0	0	0	0	0	0	0	0	0	0	0
PotVar0079234	PGSC0003DMB000000192	95950	T	G	ALTMinor	T	G	PGSC0003DMG401018424	7	0	0	0	0	0	0	0	0	0	0	0	0	0	0	1	0	0	0	1	0	0	0	0	0	0	0	0	0	0	0	0	0	0	0	0	0	0	0	0	0
PotVar0079308	PGSC0003DMB000000192	97122	T	C	ALTMinor	T	C	PGSC0003DMG401018424	7	0	0	0	0	0	0	0	0	0	0	0	0	0	0	1	0	0	0	0	0	0	0	0	0	0	0	0	0	0	0	0	0	0	0	0	0	0	0	0	0
PotVar0079320	PGSC0003DMB000000192	97234	C	T	ALTMinor	C	T	PGSC0003DMG401018424	6	0	0	0	0	0	0	0	0	0	0	0	0	0	0	1	0	0	0	0	0	0	0	0	0	0	0	0	0	0	0	0	0	0	0	0	0	0	0	0	0
PotVar0079352	PGSC0003DMB000000192	97791	A	C	ALTMinor	A	C	PGSC0003DMG400040190	7	0	0	0	0	0	0	0	0	0	0	0	0	0	0	1	0	0	0	0	0	0	0	0	0	0	0	0	0	0	0	0	0	0	0	0	0	0	0	0	0
PotVar0079355	PGSC0003DMB000000192	97861	C	T	ALTMinor	C	T	PGSC0003DMG400040190	6	0	0	0	0	0	0	0	0	0	0	0	0	0	0	1	0	0	0	0	0	0	0	0	0	0	0	0	0	0	0	0	0	0	0	0	0	0	0	0	0
PotVar0079384	PGSC0003DMB000000192	99132	A	G	ALTMinor	A	G	PGSC0003DMG400040190	2	1	0	0	0	0	0	0	0	0	0	0	0	0	0	0	0	0	0	0	0	0	0	0	0	0	0	0	0	0	0	0	0	0	0	0	0	0	0	0	0
PotVar0079405	PGSC0003DMB000000192	107161	G	T	ALTMinor	G	T	PGSC0003DMG400018407	10	0	0	0	0	0	0	0	0	0	0	0	0	0	0	1	0	0	0	0	0	0	0	0	0	0	0	0	0	0	0	0	0	0	0	0	0	0	0	0	0
PotVar0079436	PGSC0003DMB000000192	107503	T	C	ALTMinor	T	C	PGSC0003DMG400018407	7	0	0	0	0	0	0	0	0	0	0	0	0	0	0	1	0	0	0	0	0	0	0	0	0	0	0	0	0	0	0	0	0	0	0	0	0	0	0	0	0
PotVar0079439	PGSC0003DMB000000192	107576	G	A	ALTMinor	G	A	PGSC0003DMG400018407	7	0	0	0	0	0	0	0	0	0	0	0	0	0	0	1	0	0	0	0	0	0	0	0	0	0	0	0	0	0	0	0	0	0	0	0	0	0	0	0	0
PotVar0079454	PGSC0003DMB000000192	107762	T	TA	ALTMinor	T	TA	PGSC0003DMG400018407	7	0	0	0	0	0	0	0	0	0	0	0	0	0	0	1	0	0	0	0	0	0	0	0	0	0	0	0	0	0	0	0	0	0	0	0	0	0	0	0	0
PotVar0079467	PGSC0003DMB000000192	107839	T	A	ALTMinor	T	A	PGSC0003DMG400018407	6	0	0	0	0	0	0	0	0	0	0	0	0	0	0	1	0	0	0	0	0	0	0	0	0	0	0	0	0	0	0	0	0	0	0	0	0	0	0	0	0
PotVar0079487	PGSC0003DMB000000192	110871	A	G	ALTMinor	A	G	PGSC0003DMG400018426	7	0	0	0	0	0	0	0	0	0	0	0	0	0	0	1	0	0	0	0	0	0	0	0	0	0	0	0	0	0	0	0	0	0	0	0	0	0	0	0	0
PotVar0079515	PGSC0003DMB000000192	111672	G	A	ALTMinor	G	A	PGSC0003DMG400018426	8	0	0	0	0	0	0	0	0	0	0	0	0	0	0	1	0	0	0	0	0	0	0	0	0	0	0	0	0	0	0	0	0	0	0	0	0	0	0	0	0
PotVar0079550	PGSC0003DMB000000192	112264	T	A	ALTMinor	T	A	PGSC0003DMG400018426	7	0	0	0	0	0	0	0	0	0	0	0	0	0	0	1	0	0	0	0	0	0	0	0	0	0	0	0	0	0	0	0	1	0	0	0	0	0	0	0	0
PotVar0079569	PGSC0003DMB000000192	142326	TA	T	ALTMinor	TA	T	PGSC0003DMG400018408	8	0	0	0	0	0	0	0	0	0	0	0	0	0	0	1	0	0	0	0	0	0	0	0	0	0	0	0	0	0	0	0	0	0	0	0	0	0	0	0	0
PotVar0079590	PGSC0003DMB000000192	143470	G	T	ALTMinor	G	T	PGSC0003DMG400018408	7	0	0	0	0	0	0	0	0	0	0	0	0	0	0	1	0	0	0	0	0	0	0	0	0	0	0	0	0	0	0	0	0	0	0	0	0	0	0	0	0
PotVar0079630	PGSC0003DMB000000192	144534	G	C	ALTMinor	G	C	PGSC0003DMG400018408	8	0	0	0	0	0	0	0	0	0	0	0	0	0	0	1	0	0	0	0	0	0	0	0	0	0	0	0	0	0	0	0	0	0	0	0	0	0	0	0	0
PotVar0079648	PGSC0003DMB000000192	151638	G	A	ALTMinor	G	A	PGSC0003DMG400018427	7	0	0	0	0	0	0	0	0	0	0	0	0	0	0	1	0	0	0	0	0	0	0	0	0	0	0	0	0	0	0	0	0	0	0	0	0	0	0	0	0
PotVar0079659	PGSC0003DMB000000192	151812	C	T	ALTMinor	C	T	PGSC0003DMG400018427	7	0	0	0	0	0	0	0	0	0	0	0	0	0	0	1	0	0	0	0	0	0	0	0	0	0	0	0	0	0	0	0	0	0	0	0	0	0	0	0	0
PotVar0079737	PGSC0003DMB000000192	153261	A	G	ALTMinor	A	G	PGSC0003DMG400018427	7	0	0	0	0	0	0	0	0	0	0	0	0	0	0	1	0	0	0	0	0	0	0	0	0	0	0	0	0	0	0	0	0	0	0	0	0	0	0	0	0
PotVar0079750	PGSC0003DMB000000192	153461	A	G	ALTMinor	A	G	PGSC0003DMG400018427	7	0	0	0	0	0	0	0	0	0	0	0	0	0	0	1	0	0	0	0	0	0	0	0	0	0	0	0	0	0	0	0	0	0	0	0	0	0	0	0	0
PotVar0079776	PGSC0003DMB000000192	231519	T	A	ALTMinor	T	A	PGSC0003DMG400018431	7	0	0	0	0	0	0	0	0	0	0	0	0	0	0	1	0	0	0	0	0	0	0	0	0	0	0	0	0	0	0	0	0	0	0	0	0	0	0	0	0
PotVar0079778	PGSC0003DMB000000192	231528	A	G	ALTMinor	A	G	PGSC0003DMG400018431	7	0	0	0	0	0	0	0	0	0	0	0	0	0	0	1	0	0	0	0	0	0	0	0	0	0	0	0	0	0	0	0	0	0	0	0	0	0	0	0	0
PotVar0079875	PGSC0003DMB000000192	233222	C	T	ALTMinor	C	T	PGSC0003DMG400018431	7	0	0	0	0	0	0	0	0	0	0	0	0	0	0	1	0	0	0	0	0	0	0	0	0	0	0	0	0	0	0	0	0	0	0	0	0	0	0	0	0
PotVar0079917	PGSC0003DMB000000192	304264	A	C	ALTMinor	A	C	PGSC0003DMG400018434	7	0	0	0	0	0	0	0	0	0	0	0	0	0	0	1	0	0	0	0	0	0	0	0	0	0	0	0	0	0	0	0	0	0	0	0	0	0	0	0	0
PotVar0079996	PGSC0003DMB000000192	312342	G	A	ALTMinor	G	A	PGSC0003DMG400018435	6	0	0	0	0	0	0	0	0	0	1	0	0	0	0	1	0	0	0	0	0	0	0	0	0	0	0	0	0	0	0	0	0	0	0	0	0	0	0	0	0
PotVar0080039	PGSC0003DMB000000192	322230	T	A	ALTMinor	T	A	PGSC0003DMG400018437	8	0	0	0	0	0	0	0	0	0	0	0	0	0	0	1	0	0	0	0	0	0	0	0	0	0	1	0	0	0	0	0	0	0	0	0	0	0	0	0	0
PotVar0080041	PGSC0003DMB000000192	322241	A	G	ALTMinor	A	G	PGSC0003DMG400018437	7	0	0	0	0	0	0	0	0	0	0	0	0	0	0	1	0	0	0	0	0	0	0	0	0	0	0	0	0	0	0	0	0	0	0	0	0	0	0	0	0
PotVar0080068	PGSC0003DMB000000192	322625	C	A	ALTMinor	C	A	PGSC0003DMG400018437	6	0	0	0	0	0	0	0	0	0	0	0	0	0	0	1	0	0	0	0	0	0	0	0	0	0	0	0	0	0	0	0	0	0	0	0	0	0	0	0	0
PotVar0080076	PGSC0003DMB000000192	322669	A	G	ALTMinor	A	G	PGSC0003DMG400018437	7	0	0	0	0	0	0	0	0	0	0	0	0	0	0	1	0	0	0	0	0	0	0	0	0	0	0	0	0	0	0	0	0	0	0	0	0	0	0	0	0
PotVar0080092	PGSC0003DMB000000192	323182	C	T	ALTMinor	C	T	PGSC0003DMG400018437	7	0	0	0	0	0	0	0	0	0	0	0	0	0	0	1	0	0	0	0	0	0	0	0	0	0	0	1	0	0	0	0	0	0	0	0	0	0	0	0	0
PotVar0080098	PGSC0003DMB000000192	323247	A	G	ALTMinor	A	G	PGSC0003DMG400018437	7	0	0	0	0	0	0	0	0	0	0	0	0	0	0	1	0	0	0	0	0	0	0	0	0	0	0	0	0	0	0	0	0	0	0	0	0	0	0	0	0
PotVar0080162	PGSC0003DMB000000192	324985	TA	CT	ALTMinor	TA	CT	PGSC0003DMG400018437	7	0	0	0	0	0	0	0	0	0	0	0	0	0	0	1	0	0	0	0	0	0	0	0	0	0	0	0	0	0	0	0	0	0	0	0	0	0	0	0	0
PotVar0080205	PGSC0003DMB000000192	325477	T	C	ALTMinor	T	C	PGSC0003DMG400018437	7	0	0	0	0	0	0	0	0	0	0	0	0	0	0	1	0	0	0	0	0	0	0	0	0	0	0	0	0	0	0	0	0	0	0	0	0	0	0	0	0
PotVar0080265	PGSC0003DMB000000192	326980	A	G	ALTMinor	A	G	PGSC0003DMG400018437	7	0	0	0	0	1	0	0	0	0	0	0	0	0	0	1	0	0	0	0	0	0	0	0	0	0	0	0	0	0	0	0	0	0	0	0	0	0	0	0	0
PotVar0080320	PGSC0003DMB000000192	327954	T	C	ALTMinor	T	C	PGSC0003DMG400018437	6	0	0	0	0	0	0	0	0	0	0	0	0	0	0	1	0	0	0	0	0	0	0	0	0	0	0	0	0	0	0	0	0	0	0	0	0	0	0	0	0
PotVar0080331	PGSC0003DMB000000192	328005	A	G	ALTMinor	A	G	PGSC0003DMG400018437	7	0	0	0	0	0	0	0	0	0	0	0	0	0	0	1	0	0	0	0	0	0	0	0	0	0	0	0	0	0	0	0	0	0	0	0	0	0	0	0	0
PotVar0080367	PGSC0003DMB000000192	328443	T	A	ALTMinor	T	A	PGSC0003DMG400018437	7	0	0	0	0	0	0	0	0	0	0	0	0	0	0	1	0	0	0	0	0	0	0	0	0	0	0	0	0	0	0	0	0	0	1	0	0	0	0	0	0
PotVar0080405	PGSC0003DMB000000192	328876	C	T	ALTMinor	C	T	PGSC0003DMG400018437	10	0	0	0	0	0	0	0	0	0	0	0	0	0	0	1	0	0	0	1	0	0	0	0	0	0	0	0	0	0	0	0	1	0	0	0	0	0	0	0	0
PotVar0080406	PGSC0003DMB000000192	328893	C	T	ALTMinor	C	T	PGSC0003DMG400018437	9	0	0	0	0	0	0	0	0	0	1	0	0	0	0	1	0	0	0	0	0	0	0	0	0	0	0	0	0	0	0	0	0	0	0	0	0	1	0	0	0
PotVar0080536	PGSC0003DMB000000192	353587	G	C	ALTMinor	G	C	PGSC0003DMG400018412	7	0	0	0	0	0	0	0	0	0	0	0	0	0	0	1	0	0	0	0	0	0	0	0	0	0	0	0	0	0	0	0	0	0	0	0	0	0	0	0	0
PotVar0080548	PGSC0003DMB000000192	354637	A	AT	ALTMinor	A	AT	PGSC0003DMG400018412	7	0	0	0	0	0	0	0	0	0	0	0	0	0	0	1	0	0	0	0	0	0	0	0	0	0	0	0	0	0	0	0	0	0	0	0	0	0	0	0	0
PotVar0080561	PGSC0003DMB000000192	354751	A	C	ALTMinor	A	C	PGSC0003DMG400018412	7	0	0	0	0	0	0	0	0	0	0	0	0	0	0	1	0	0	0	0	0	0	0	0	0	0	0	0	0	0	0	0	0	0	0	0	0	0	0	0	0
PotVar0080587	PGSC0003DMB000000192	355065	A	G	ALTMinor	A	G	PGSC0003DMG400018412	9	0	0	0	0	0	0	0	0	0	0	0	0	0	0	1	0	0	0	0	0	0	0	0	0	0	0	0	0	0	0	2	0	0	0	0	0	0	0	0	0
PotVar0080605	PGSC0003DMB000000192	355230	C	CTTA	ALTMinor	C	CTTA	PGSC0003DMG400018412	6	0	0	0	0	0	0	0	0	0	0	0	0	0	0	1	0	0	0	0	0	0	0	0	0	0	0	0	0	0	0	0	0	0	0	0	0	0	0	0	0
PotVar0080658	PGSC0003DMB000000192	367344	T	A	ALTMinor	T	A	PGSC0003DMG400018439	8	0	0	0	0	0	0	0	0	0	0	0	0	0	0	1	0	0	0	0	0	0	0	0	0	0	0	0	0	0	0	1	0	0	0	0	0	0	0	0	0
PotVar0080696	PGSC0003DMB000000192	367936	G	GCAA	ALTMinor	G	GCAA	PGSC0003DMG400018439	8	0	0	0	0	0	0	0	0	0	0	0	0	0	0	1	0	0	0	0	0	0	0	0	0	0	0	0	0	0	0	1	0	0	0	0	0	0	0	0	0
PotVar0080740	PGSC0003DMB000000192	390577	G	C	ALTMinor	G	C	PGSC0003DMG400018414	8	0	0	0	0	0	0	0	0	0	0	0	0	0	0	1	0	0	0	0	0	0	0	0	0	0	0	0	0	0	0	1	0	0	0	0	0	0	0	0	0
PotVar0080759	PGSC0003DMB000000192	390822	TGGAGGA	T	ALTMinor	TGGAGGA	T	PGSC0003DMG400018414	8	0	0	0	0	0	0	0	0	0	0	0	0	0	0	1	0	0	0	0	0	0	0	0	0	0	0	0	0	0	0	1	0	0	0	0	0	0	0	0	0
PotVar0080797	PGSC0003DMB000000192	393897	A	G	ALTMinor	A	G	PGSC0003DMG400018414	8	0	0	0	0	0	0	0	0	0	0	0	0	0	0	1	0	0	0	0	0	0	0	0	0	0	0	0	0	0	0	1	0	0	0	0	0	0	0	0	0
PotVar0080800	PGSC0003DMB000000192	393961	A	G	ALTMinor	A	G	PGSC0003DMG400018414	8	0	0	0	0	0	0	0	0	0	0	0	0	0	0	1	0	0	0	0	0	0	0	0	0	0	0	0	0	0	0	1	0	0	0	0	0	0	0	0	0
PotVar0080845	PGSC0003DMB000000192	394797	T	C	ALTMinor	T	C	PGSC0003DMG400018414	8	0	0	0	0	0	0	0	0	0	0	0	0	0	0	1	0	0	0	0	0	0	0	0	0	0	0	0	0	0	0	1	0	0	0	0	0	0	0	0	0
PotVar0080852	PGSC0003DMB000000192	394873	C	T	ALTMinor	C	T	PGSC0003DMG400018414	9	0	0	0	0	0	0	0	0	0	0	0	0	0	0	1	0	0	0	0	0	0	0	0	0	0	0	0	0	0	0	1	0	0	0	0	0	0	0	0	0
PotVar0080879	PGSC0003DMB000000192	395093	G	GTGTGC	ALTMinor	G	GTGTGC	PGSC0003DMG400018414	8	0	0	0	0	0	0	0	0	0	0	0	0	0	0	1	0	0	0	0	0	0	0	0	0	0	0	0	0	0	0	1	0	0	0	0	0	0	0	0	0
PotVar0080903	PGSC0003DMB000000192	700525	G	A	ALTMinor	G	A	PGSC0003DMG400018449	5	0	0	0	0	0	0	0	0	0	0	0	0	0	1	0	0	0	0	0	0	0	0	0	0	1	0	0	0	0	1	0	0	0	0	0	0	0	0	0	0
PotVar0129937	PGSC0003DMB000000609	19251	A	G	ALTMinor	A	G	PGSC0003DMG400031256	11	0	0	0	0	0	0	0	0	0	0	0	0	0	0	2	-	0	0	0	0	0	0	0	0	0	0	0	0	0	0	2	0	0	0	0	0	0	0	0	0
PotVar0129941	PGSC0003DMB000000609	19297	T	A	ALTMinor	T	A	PGSC0003DMG400031256	8	0	0	0	0	0	0	0	0	0	0	0	0	0	0	1	0	0	0	0	0	0	0	0	0	0	0	0	0	0	0	0	0	0	0	0	0	0	0	0	0
PotVar0129976	PGSC0003DMB000000609	19699	C	T	ALTMinor	C	T	PGSC0003DMG400031256	8	0	0	0	0	0	0	0	0	0	0	0	0	0	0	1	0	0	0	0	0	0	0	0	0	0	0	0	0	0	0	1	0	0	0	0	0	0	0	0	0
PotVar0129977	PGSC0003DMB000000609	19717	G	A	ALTMinor	G	A	PGSC0003DMG400031256	9	0	0	0	0	0	0	0	0	0	0	0	0	0	0	1	0	0	0	1	0	0	0	0	0	0	0	0	0	0	0	1	0	0	0	0	0	0	0	0	0
PotVar0117183	PGSC0003DMB000000424	389290	T	A	ALTMinor	T	A	PGSC0003DMG200025610	9	0	0	0	0	0	0	0	0	0	0	0	0	0	0	2	0	0	0	0	0	0	0	0	0	0	0	0	0	0	0	1	0	0	0	0	0	0	0	0	0
PotVar0117205	PGSC0003DMB000000424	389636	A	T	ALTMinor	A	T	PGSC0003DMG200025610	8	0	0	0	0	0	0	0	0	0	0	0	0	0	0	1	0	0	0	0	0	0	0	0	0	0	0	0	0	0	0	1	0	0	0	0	0	0	0	0	0
PotVar0117220	PGSC0003DMB000000424	394770	C	T	ALTMinor	C	T	PGSC0003DMG200025610	8	0	0	0	0	0	0	0	0	0	0	0	0	0	0	1	0	0	0	0	0	0	0	0	0	0	0	0	0	0	0	1	0	0	0	0	0	0	0	0	0
PotVar0117236	PGSC0003DMB000000424	395107	C	A	ALTMinor	C	A	PGSC0003DMG200025610	11	0	0	0	0	0	0	0	0	1	0	0	0	0	0	1	0	0	0	0	0	0	0	0	0	0	1	0	0	0	0	1	0	0	0	0	0	0	0	0	0
PotVar0117256	PGSC0003DMB000000424	395418	C	T	ALTMinor	C	T	PGSC0003DMG200025610	8	0	0	0	0	0	0	0	0	0	0	0	0	0	0	1	0	0	0	0	0	0	0	0	0	0	0	0	0	0	0	1	0	0	0	0	0	0	0	0	0
PotVar0117258	PGSC0003DMB000000424	395437	C	T	ALTMinor	C	T	PGSC0003DMG200025610	8	0	0	0	0	0	0	0	0	0	0	0	0	0	0	1	0	0	0	0	0	0	0	0	0	0	0	0	0	0	0	1	0	0	0	0	0	0	0	0	0
PotVar0117260	PGSC0003DMB000000424	395518	T	A	ALTMinor	T	A	PGSC0003DMG200025610	8	0	0	0	0	0	0	0	0	0	0	0	0	0	0	1	0	0	0	0	0	0	0	0	0	0	0	0	0	0	0	1	0	0	0	0	0	0	0	0	0
PotVar0117271	PGSC0003DMB000000424	395704	C	G	ALTMinor	C	G	PGSC0003DMG200025610	8	0	0	0	0	0	0	0	0	0	0	0	0	0	0	1	0	0	0	0	0	0	0	0	0	0	0	0	0	0	0	1	0	0	0	0	0	0	0	0	0
PotVar0117310	PGSC0003DMB000000424	396143	C	A	ALTMinor	C	A	PGSC0003DMG200025610	8	0	0	0	0	0	0	0	0	0	0	0	0	0	0	1	0	0	0	0	0	0	0	0	0	0	0	0	0	0	0	1	0	0	0	0	0	0	0	0	0
PotVar0117320	PGSC0003DMB000000424	396243	G	T	ALTMinor	G	T	PGSC0003DMG200025610	8	0	0	0	0	0	0	0	0	0	0	0	0	0	0	1	0	0	0	0	0	0	0	0	0	0	0	0	0	0	0	1	0	0	0	0	0	0	0	0	0
PotVar0117324	PGSC0003DMB000000424	396329	T	C	ALTMinor	T	C	PGSC0003DMG200025610	9	0	0	0	1	0	0	0	0	0	0	0	0	0	0	1	0	0	0	0	0	0	0	0	0	0	0	0	0	0	0	1	0	0	0	0	0	0	0	0	0
PotVar0117367	PGSC0003DMB000000424	397649	T	C	ALTMinor	T	C	PGSC0003DMG400025610	8	0	0	0	0	0	0	0	0	0	0	0	0	0	0	1	0	0	0	0	0	0	0	0	0	0	0	0	0	0	0	1	0	0	0	0	0	0	0	0	0
PotVar0117452	PGSC0003DMB000000424	398718	GT	TC	ALTMinor	GT	TC	PGSC0003DMG400025610	8	0	0	0	0	0	0	0	0	0	0	0	0	0	0	1	0	0	0	0	0	0	0	0	0	0	0	0	0	0	0	1	0	0	0	0	0	0	0	0	0
PotVar0117464	PGSC0003DMB000000424	398811	A	C	ALTMinor	A	C	PGSC0003DMG400025610	9	0	0	0	0	0	0	0	0	0	0	0	0	0	0	0	0	0	0	0	0	0	0	0	0	0	0	0	0	0	0	0	0	0	0	0	0	0	0	0	0
PotVar0117469	PGSC0003DMB000000424	398858	T	G	ALTMinor	T	G	PGSC0003DMG400025610	8	0	0	0	0	0	0	0	0	0	0	0	0	0	0	1	0	0	0	0	0	0	0	0	0	0	0	0	0	0	0	1	0	0	0	0	0	0	0	0	0
PotVar0116863	PGSC0003DMB000000424	68129	C	A	ALTMinor	C	A	PGSC0003DMG400003385	9	0	0	0	0	0	0	0	0	0	0	0	0	0	0	1	0	0	0	0	0	0	0	0	0	0	0	0	0	0	0	1	0	0	0	0	0	0	0	0	0
PotVar0116878	PGSC0003DMB000000424	68254	C	T	ALTMinor	C	T	PGSC0003DMG400003385	9	0	0	0	0	0	0	0	0	0	0	0	0	0	0	1	0	0	0	1	0	0	0	0	0	0	0	0	0	0	0	1	0	0	0	0	0	0	0	0	0
PotVar0116893	PGSC0003DMB000000424	68373	T	C	ALTMinor	T	C	PGSC0003DMG400003385	8	0	0	0	0	0	0	0	0	0	0	0	0	0	0	1	0	0	0	0	0	0	0	0	0	0	0	0	0	0	0	1	0	0	0	0	0	0	0	0	0
PotVar0116903	PGSC0003DMB000000424	68506	C	T	ALTMinor	C	T	PGSC0003DMG400003385	9	0	0	0	0	0	0	0	0	0	0	0	0	0	0	1	0	0	0	0	0	0	0	0	0	0	0	0	0	0	0	1	0	0	0	0	0	0	0	0	0
PotVar0117023	PGSC0003DMB000000424	69659	T	A	ALTMinor	T	A	PGSC0003DMG400003385	9	0	0	0	0	0	0	0	0	0	0	0	0	0	0	1	0	0	0	0	0	0	0	0	0	0	0	0	0	0	0	1	0	0	0	0	0	0	0	0	0
PotVar0117026	PGSC0003DMB000000424	69677	G	T	ALTMinor	G	T	PGSC0003DMG400003385	9	0	0	0	0	0	0	0	0	0	0	0	0	0	0	1	0	0	0	0	0	0	0	0	0	0	0	0	0	0	0	1	0	0	0	0	0	0	0	0	0
PotVar0117032	PGSC0003DMB000000424	69732	A	T	ALTMinor	A	T	PGSC0003DMG400003385	8	0	0	0	0	0	0	0	0	0	0	0	0	0	0	1	0	0	0	0	0	0	0	0	0	0	0	0	0	0	0	1	0	0	0	0	0	0	0	0	0
PotVar0117084	PGSC0003DMB000000424	72868	T	G	ALTMinor	T	G	PGSC0003DMG400003385	7	0	0	0	0	0	0	0	0	0	0	0	0	0	0	1	0	0	0	0	0	0	0	0	0	0	0	0	0	0	0	1	0	0	0	0	0	0	0	0	0
PotVar0117107	PGSC0003DMB000000424	73144	G	A	ALTMinor	G	A	PGSC0003DMG400003385	8	0	0	0	0	0	0	0	0	0	0	0	0	0	0	1	0	0	0	0	0	0	0	0	0	0	0	0	0	0	0	1	0	0	0	0	0	0	0	0	0
PotVar0089473	PGSC0003DMB000000243	922646	G	T	ALTMinor	G	T	PGSC0003DMG400017643	10	0	0	0	0	0	0	0	0	0	0	0	0	0	0	0	0	0	0	0	0	0	0	0	0	0	0	0	0	0	0	0	0	0	0	0	0	0	0	0	0
PotVar0089639	PGSC0003DMB000000243	924375	T	A	ALTMinor	T	A	PGSC0003DMG400017643	5	0	0	0	0	0	0	0	0	0	0	0	0	0	0	0	0	0	0	0	0	0	0	0	0	0	0	0	0	0	0	0	0	0	0	1	0	0	0	0	0
PotVar0083742	PGSC0003DMB000000210	623073	T	C	REFMinor	C	T	PGSC0003DMG400004122	6	1	0	0	0	0	0	0	0	0	0	0	0	0	0	0	0	0	0	0	0	0	0	0	0	0	0	0	0	0	0	0	0	0	0	0	0	0	0	0	0
PotVar0083782	PGSC0003DMB000000210	623501	T	A	REFMinor	A	T	PGSC0003DMG400004122	5	1	0	0	0	0	0	0	0	0	0	0	0	0	0	0	0	0	0	0	0	0	0	0	0	0	0	0	0	0	0	0	0	0	0	0	0	0	0	0	0
PotVar0083796	PGSC0003DMB000000210	623603	A	G	ALTMinor	A	G	PGSC0003DMG400004122	12	0	0	0	0	0	0	0	0	1	0	0	0	0	0	0	0	0	0	1	0	1	0	0	0	0	1	0	0	1	0	0	0	1	0	0	0	0	0	0	1
PotVar0083845	PGSC0003DMB000000210	624219	C	T	ALTMinor	C	T	PGSC0003DMG400004122	12	0	0	0	0	0	0	0	0	0	0	0	0	0	0	0	1	0	0	0	0	0	0	0	0	0	1	0	0	0	0	0	1	0	0	0	0	0	0	0	0
PotVar0091498	PGSC0003DMB000000248	960144	A	G	ALTMinor	A	G	PGSC0003DMG400007677	11	0	0	0	0	0	0	0	0	0	0	0	0	0	0	0	0	0	0	0	0	0	0	0	0	0	0	0	0	0	0	0	0	0	0	0	0	0	0	0	0
PotVar0091801	PGSC0003DMB000000248	965869	T	C	ALTMinor	T	C	PGSC0003DMG400007677	2	1	0	0	0	0	0	0	0	0	0	0	0	0	0	0	0	0	0	0	0	0	0	0	0	0	0	0	0	0	0	0	0	0	0	0	0	0	0	0	0
PotVar0109840	PGSC0003DMB000000360	415233	GA	G	ALTMinor	GA	G	PGSC0003DMG200014915	9	0	0	0	0	0	0	0	0	0	0	0	0	0	0	1	0	0	0	0	0	0	0	0	0	0	0	0	0	0	0	0	0	0	0	0	0	0	0	0	0
PotVar0109848	PGSC0003DMB000000360	415402	C	T	ALTMinor	C	T	PGSC0003DMG200014915	12	0	0	0	0	0	0	0	0	0	0	0	0	0	0	1	0	0	0	0	0	0	0	0	0	0	0	0	0	0	0	1	0	0	0	1	0	0	0	0	0
PotVar0001038	PGSC0003DMB000000002	3291039	C	CTT	ALTMinor	C	CTT	PGSC0003DMG400005597	2	0	0	0	0	0	0	0	0	1	0	0	0	0	0	0	0	0	0	0	0	0	0	0	0	0	0	0	0	0	0	0	0	0	0	0	0	0	0	0	0
[truncated: 44 more columns]
